# Supplementary material for: The Differences of Nutrient Components in Edible and Feeding Coix Seed at Different Developmental Stages Based on a Combined Analysis of Metabolomics
Source: Molecules. 2023 Apr 27;28(9):3759. doi: 10.3390/molecules28093759 (PMC10180337; doi:10.3390/molecules28093759)
Supplement: Supplementary file 1 [file molecules-28-03759-s001.zip]

Archive with 6 entries (4 files):
- molecules-2250878-supplementary/
- molecules-2250878-supplementary/Supplementary materials/
- molecules-2250878-supplementary/Supplementary materials/Supplement.pdf
- molecules-2250878-supplementary/Supplementary materials/Supplementary Table.xls
- Supplementary materials/Supplement.docx
- Supplementary materials/Supplementary Table.xls
