# Supplementary material for: The Differences of Nutrient Components in Edible and Feeding Coix Seed at Different Developmental Stages Based on a Combined Analysis of Metabolomics
Source: Molecules. 2023 Apr 27;28(9):3759. doi: 10.3390/molecules28093759 (PMC10180337; doi:10.3390/molecules28093759)
Supplement: Supplementary file 1 [file molecules-28-03759-s001.zip › molecules-2250878-supplementary/Supplementary materials/Supplementary Table.xls]

## Sheet: Supplementary Table 1
Supplementary Table S1. Untargeted LC-QTOF-MS based metabolite profiling of aquatica Daheishan (DHS) and Xiaobaike (XBK).
Id	MS2 name	MS2 score	MS1 name	MS1 ppm	type	mzmed	rtmed	QC01	QC010	QC02	QC03	QC04	QC05	QC06	QC07	QC08	QC09	S0_1_1	S0_1_2	S0_1_3	S0_2_1	S0_2_3	S0_3_1	S1_1_1	S1_1_2	S1_1_3	S1_2_1	S1_2_4	S1_3_1	S2_1_1	S2_2_1	S2_2_4	S2_3_1	S2_3_2	S2_3_3	S3_1_1	S3_2_1	S3_2_4	S3_3_1	S3_3_2	S3_3_3	S4_1_1	S4_1_2	S4_1_3	S4_2_1	S4_2_4	S4_3_1	S5_1_1	S5_2_1
34	Dihydroxyacetone	0.9995			MS2 forward	71.014	283.415	69241.2	74920.5	65790.5	68271.6	71689.4	74674.1	69648.6	74588.6	72313.5	78366.4	162993	148314	157885	132541	160952	176285	79514.1	86415.3	78299.6	71117.7	66384.7	74612	61582.4	27284.8	26797.2	95343	81649.4	57554.7	37129.4	17809.7	20371.8	39073.3	34563.5	23849.5	55383.2	39704.6	32438.2	52968.4	19147.4	31702.8	20698.1	19571.3
55	Glycolate	0.9407			MS2 forward	75.0089	77.126	285154	330531	269969	263782	282642	291306	248889	304925	267469	252810	510970	460912	447662	461802	415540	535353	271037	272383	230248	246305	211532	212092	212640	128696	173563	254748	343432	216968	117970	154604	115387	162608	195586	174086	263189	197859	200593	227125	86230.9	126321	54537.8	128651
69					Unmapped	76.9708	50.194	2.36414e+06	2.23452e+06	2.4607e+06	2.44823e+06	2.71394e+06	4.06723e+06	2.45689e+06	2.30125e+06	2.26779e+06	2.08201e+06	2.10229e+06	2.50133e+06	2.70936e+06	2.50122e+06	3.54786e+06	2.31319e+06	1.96152e+06	2.52209e+06	1.89691e+06	2.33383e+06	2.14522e+06	3.13454e+06	2.25908e+06	2.13239e+06	2.2709e+06	4.04443e+06	2.33097e+06	2.23098e+06	2.47427e+06	2.41065e+06	2.15273e+06	2.49019e+06	2.37527e+06	2.12194e+06	2.29005e+06	2.37465e+06	2.08166e+06	2.46697e+06	2.25788e+06	2.06423e+06	2.2066e+06	2.33181e+06
134	D(-)-beta-hydroxy butyric acid	0.3439			MS2 reverse	85.0297	87.1265	126295	125480	123906	125151	126578	134688	94687.1	115377	115791	180334	190617	216405	195200	173997	209811	217239	128757	167186	111719	112372	95154.3	119460	95887	56825.8	106685	139789	131089	100044	74614.5	95017	54440.4	94242.6	92081	80758.2	116357	78365.1	67027.6	106027	52844.4	47340.5	28654.6	71136.8
135					Unmapped	85.0298	416.345	89401.8	97071	106781	118540	142523	114031	130433	92387.8	119874	110036	79621.2	60232.2	79313.5	38094.8	63748	53184.2	56689	27883.7	73557.7	69013.8	48495	86624.3	63802.4	119453	90421.2	155323	90253.7	158409	109518	52574.6	76564.5	109136	90065.8	87538.7	105480	111350	157761	178519	114900	101698	67847.8	61238.5
136					Unmapped	85.0297	283.096	48600.7	48405.7	48313.4	50853.4	47011.9	47102.4	46506.6	50842.8	46614.7	48857.1	117346	101295	100122	97331.6	110817	116677	48930.3	62739.9	54466.4	45439.4	46801.7	47901.8	43254.2	16414.7	18957.6	63460.2	61569.9	42503.5	20136	23775.9	10262.9	27718.3	20903.1	12020.9	36407	24818.1	20418.7	32956	10661.7	14658	9157.7	11128.9
157	Pyruvate	0.47315			MS2 reverse	87.0088	103.335	125184	107984	113101	127531	118429	130905	107360	105885	90748.7	80291.7	155106	186086	185087	183845	165519	181294	101998	133681	94072.2	93832.3	88431.2	107248	86194.6	54043.6	89282.4	122581	127213	89617.4	66916.9	72786.3	49503.6	84994.7	94024.9	72880.3	112732	81624.2	78962.6	91850.2	53589.5	58436.2	37993.4	66906.8
169	L-Alanine	0.9916			MS2 forward	88.0404	379.409	11352	11937.6	13795.3	12996.8	9342.35	9865.2	13991.4	10010.5	13195.8	12303.3	7700.8	9048.4	6552.73	9566.56	6752.21	8015.34	12409.2	14784.3	15575.4	16163.5	14304	20542.8	8313.74	18206.9	16729.4	20519.5	19878.9	24602.2	31702.2	9496.35	8087.33	20649	17498	11067.3	9785.66	8881.4	12907	7159.56	9129.81	8550.59	7134.01	3171.48
176	DL-lactate	0.8555			MS2 forward	89.0246	283.205	251200	286028	253993	265742	251955	278188	281839	286848	297672	300943	652431	612748	591859	530715	669917	703330	297537	355587	315617	286694	272819	257710	235837	54055.4	155284	366771	295862	223104	117060	132106	58861.3	135766	122503	123739	217180	132886	174450	183316	53394.3	88914.7	57249.2	66104.2
201	Phenol	0.942			MS2 forward	93.0344	331.515	4813.8	5463.63	3805.55	6576.66	6364.33	5364.07	5895.96	4524.15	6093.25	5699.46	21514.6	22011.2	12195.8	18822.7	15220.4	16356	5860.87	7924.85	8481.77	5795.76	5177.15	6314.24	3950.12	3598.29	4085.11	9575.26	5667.34	4331.59	4635.57	4461.8	1876.21	3580.13	2950.77	2147.38	3220.59	2561.4	2434.32	3390.65	3010.29	2576.71	3712.16	2866.81
202			Methylpyrazine;4-Aminopyridine	-13.8028414250972;-13.8219792861748	MS1 mz matched	93.0456	168.209	10920.4	9231.25	12338.8	6461.9	10188	11737.2	12055	10621.1	10491.5	10976.9	2465.48	2166.51	2533.23	7054.22	2732.16	4095.09	3754.77	1538.92	1542.15	1744.97	2831.59	2368.49	3452.9	318.528	2233.31	2435.17	3030.46	1418.75	1810.41	548.532	731.5	10471.7	7110.46	3025.15	1167.1	2455.46	677.545	1381.94	1539.41	1807.34	2620.6	1725.83
254					Unmapped	98.0247	178.264	216910	265813	263567	278946	261655	250507	267235	236634	187939	166071	213569	233427	95903.1	210746	133760	171288	200282	264264	178208	263745	392592	448308	637508	340365	612743	363526	536031	375875	454033	300174	434473	459694	323384	392636	279185	341860	392911	345978	332807	236316	244449	220223
259					Unmapped	98.952	49.88	18262	20218	14837.6	9091.52	13137.9	16951	18225.6	17588.6	19082.3	13929.3	10410.8	10792.9	16356.6	20375.6	17283.4	15530.6	15893.5	15653.6	17767.4	12930.9	15920.2	14827.8	14138.5	9085.23	17560	15515.8	14504.2	12204	17818.6	16510.8	20376.5	17155.6	17704.3	18473.1	12044.9	10583.5	16854.5	16732.4	13831.5	17739.1	10605.7	2910.02
298					Unmapped	102.056	347.567	24558.9	19062.9	25106.9	30742.7	24690.9	19548.7	21992	19511	22958.4	20692.4	11749.1	12109.9	13257.4	12693.2	13738.6	15345	15026.7	12227.2	17687.2	18684.1	16889.8	33432.1	39101.2	32812.3	41856.2	34151.6	27459.4	31896.3	30890.8	14187.3	17411.8	28413.2	25592.3	19034.7	25981.5	28909.1	22646	28206.2	24416.9	17643.8	12309.2	18388
299					Unmapped	102.056	371.881	58297.4	58828.2	64220.6	66797.5	63794.9	50576.6	76046.7	53740.5	61896.8	68892	51101	40706.3	32811.3	38551.7	49972.4	33185.9	72338.1	58091.2	83199	86090.5	89373.8	119191	135813	89651	104965	117293	99703.7	123613	122258	59869.3	45165.5	87705.1	81407.9	65698	47374.1	66710.7	86392.1	68647.6	60910.6	72549.5	57520.6	27437
301	Malonic acid	0.9577			MS2 forward	103.003	369.941	153085	172399	177120	194144	178708	186998	188935	169672	181163	190355	215065	191317	176211	172214	190546	147437	203532	147485	207144	177955	160442	212567	186852	173316	167859	224312	184433	176691	171891	131182	113550	195301	208840	135620	167581	133341	160146	160964	156419	153817	114091	104624
316	L-Serine	0.6872			MS2 forward	104.035	352.125	18686	17876	28262.1	20343.1	18529.9	19185	24594.7	20446.6	21217.7	22707.5	22621	26670.2	22228.2	27139.5	32147.9	19479.3	21857.4	19586	35309.1	28791.4	24336.6	33656	21045.3	20403.2	20259.3	31222.7	24968.4	24776.8	28034.8	27269.7	16995.3	22093.9	24483.7	16295.9	16711.9	16076.8	22252.4	18061	15375.2	16484.5	17977.9	12613.7
339					Unmapped	107.05	85.589	16429	11888.2	13495.5	15086.3	11271.6	14095.2	14504.6	15211.5	12364.8	15423.5	4278.36	4385.53	2971.24	2893.93	4053.55	3402.54	7129.11	9811.59	3949.98	10904.5	9217.9	8532.46	2879.21	3096.83	4167.62	6594.1	5450.03	4902.38	2835.95	1835.11	2377.89	2695.22	2790.56	1836.59	2199.34	2239.2	2443.08	1717.1	2915.49	2046.02	2340.74	1870.82
348					Unmapped	108.093	348.565	18634.9	13694.9	13390.7	15451	15632.3	16625.7	15088	11219.2	14484.1	14577.1	15779.2	14633.7	16092.2	16048.7	14804.8	15609.5	13656.8	9289.49	16208.3	15661.9	17926	16376.8	16678.1	12927	10500.2	17482.8	18338	16475.7	15711.2	17674.7	15031.2	19028.5	17282.9	15858.3	15357.3	16509.6	15907.1	16962.9	18671.4	18936.5	13792.5	12944.5
356					Unmapped	109.041	348.15	12515.2	12034.8	14094.8	11708.7	10048	10742	13386	11639.2	13113.4	12610.6	19987.2	14701	16424.3	12503.8	13848.9	12689.6	17786.8	16803.7	24984	18025.5	15349.6	24945.5	11784.6	8677.39	10162.5	22883.4	17657.3	16518.9	17982.7	9424.97	12202	6828.97	14147	7372.6	8173.11	6867.48	8286.85	6764.77	8357.19	6410.16	20123.2	5555.31
385	Uracil	0.9994			MS2 forward	111.02	150.508	221945	234060	223031	251561	247956	253381	223714	202341	190380	182523	43748.6	51198	54306	36414.3	40350.7	19077.2	81044.5	126154	77921.7	71014.9	72341.5	93053.5	160662	128882	136180	178396	166642	208792	121078	163555	162041	181145	218099	253421	175151	192029	248364	201049	112282	170695	74041.7	112793
430			(S)-2-Acetolactate;(S)-Methylbutanethioic acid;2-Acetolactate ;2-C-Methyl-1,4-erythrono-D-lactone;2-Deoxy-L-ribono-1,4-lactone;2-Hydroxy-4-oxopentanoic acid;Dimethylmalonic acid;Ethylmalonic acid;Glutaric acid;Methylsuccinic acid;Monoethyl malonic acid;Pteridine	5.61411177992519;5.61411177992519;5.61411177992519;5.61411177992519;5.61411177992519;5.61411177992519;5.61411177992519;5.61411177992519;5.61411177992519;5.61411177992519;5.61411177992519;-4.54395366372544	MS1 mz matched	113.024	283.125	201386	221796	190791	207336	201277	219189	209435	202914	221693	214677	497091	464347	432570	416858	484821	536227	227756	275487	246011	207994	201322	204087	179179	60975.9	114137	271545	241949	166939	85040.5	101291	39578.3	105305	88626.3	89259.6	151207	99954.7	133474	138645	39065.6	74819.7	27309	50677.7
443	Maleamic acid	0.9516			MS2 forward	114.019	351.407	69429.9	63704	100537	64247.9	75258.6	68666.1	84946.7	66147.9	64790.6	102659	148919	167171	154924	201896	261711	151683	111636	73755.4	240628	163432	127249	204437	78926	65876.2	59829.5	79434.1	75897.5	71652.2	85504.3	101001	56186.9	69829.9	81909.7	32549.9	71373.3	54574.8	89682.5	68998	51079.9	55929.3	55750.9	32998
449	L-Proline	0.9612			MS2 forward	114.056	287.887	124930	110564	107853	128325	123438	106018	125075	110531	115334	114200	69992.9	49755.3	34516.2	68053.6	67152.2	36231.1	114099	140919	133030	113463	97562	145386	214673	173799	191075	250140	224259	250396	217507	36811.8	60109.5	104495	75144.7	67923.8	55199.1	81047.7	105557	114926	56216.2	55492.1	150342	45465.7
455					Unmapped	114.98	295.707	105127	119145	120038	130435	109238	124293	118933	107286	123682	134595	138700	122818	107063	119601	104613	126464	150435	84549.5	149699	125937	137093	157133	125240	140405	133295	164186	135149	144907	134969	102806	113116	153239	145859	110773	118184	112099	123053	114559	123042	120742	113968	95924.6
466					Unmapped	115.04	66.409	185361	222507	244537	210091	199218	203751	212792	200211	191437	129566	91022.9	91884.6	71118.1	104247	77546.6	35167.9	140317	83211.7	130820	108136	145656	166867	420502	187729	282462	206764	188957	197855	262901	277244	254655	173816	195215	231759	202134	203130	240255	285010	220429	167098	104089	179577
470					Unmapped	115.067	27.0075	26886.9	30977.3	38675.8	21791.6	34191	37400.7	29133.2	31362	46506.1	32366.7	33869.6	17211.4	19104	24721.6	24662.7	30661.8	31182.2	35681.1	40354.6	28324.3	36037.8	28503.9	42709.1	50419.1	26439.2	38764.2	25295.9	30733.3	36957.7	40663.3	23695.5	34299.8	30939	29782.3	25866.3	20152	38007.7	28285.3	35882.2	35654.5	54773.8	28465
489	L-Valine	0.49825			MS2 reverse	116.071	277.555	134163	127090	125801	124444	127193	127261	125849	122845	132383	125554	150700	175943	200259	226440	278018	188499	102756	135921	161129	132555	126486	199849	206632	146988	170837	184357	139644	159459	190011	155963	106139	141270	127455	111158	116118	129249	137479	132029	91951.3	112501	120015	104425
495					Unmapped	116.959	296.363	54733.8	68754.3	61796.5	71965.9	60405.4	67839.2	66632.7	62044.1	72422.7	69353.8	75655.7	64801.8	62250.5	60736.3	61924.3	69776.5	79723.7	56331.7	80192.4	78737.3	69906.6	71386.6	67497.6	79503.8	67425.8	73584.6	67586	78008.2	61761.9	64726.1	63170.3	65794.5	70648	65676.6	65014.5	60506.1	78226.9	65219.6	55829.8	68820.7	68575.9	56734.5
507	Methylmalonic acid	0.7323			MS2 forward	117.019	102.269	417364	364183	440004	555921	469727	499805	449045	279702	342564	318843	456357	440133	437664	398622	394096	453142	355157	384802	260270	549674	305831	279967	796396	331499	357818	556225	456638	410694	873470	554358	294669	376277	341780	307334	354413	385328	302926	415921	391809	244526	115451	218714
509	Succinate	0.9632			MS2 forward	117.019	440.365	19280.8	19005.5	22939	34614.8	29442.6	25303	30751.2	27413.5	29044.3	32771.6	13398	25535.7	14236.6	10941.2	15425.2	17469.1	16281.5	24069.6	23443	39091.9	11274.1	29561.3	10038.2	35114.8	35798.7	29149.4	33328.4	33097.1	38395.5	19139.7	19537.1	30408.4	33597.9	9573.06	31301.7	26412.2	16763.5	38013.7	28527.1	20581.8	18760	18187.8
523	L-Threonine	0.9984			MS2 forward	118.051	329.688	24164.5	26423.9	22987.9	34892.1	31758.1	28285.5	37543.9	27287.3	30412.9	30169.6	27257.4	34415	35014.6	39650.8	46587.1	28728.3	28689	24301.5	44951.1	38721.4	22265.9	52983.1	49894.6	36211.5	46054.1	47596	37837.2	47291.8	49114.7	38465.6	23691.7	39555.6	36636.4	24176.8	28562.5	30280.5	37090.6	27333.6	25019.2	22788.6	37419.2	18038.1
537					Unmapped	119.035	282.986	278026	317462	260019	282930	288837	299096	293360	301329	305336	325734	695327	615531	604528	567061	687472	722708	334436	389633	339338	288748	274889	267494	262740	161349	196369	372464	333427	248182	130112	143700	68532.8	159852	136553	134934	215989	145278	215777	205910	60875.1	114740	73052.2	79951.9
541					Unmapped	119.05	158.462	8691.4	7849.34	8274.97	6935.01	9204.31	8622.77	10701.1	6406.96	7679.03	10250.6	1644.66	2228.86	2981.24	2249.86	1549.86	1139.85	4177.98	6487.43	4086.85	4427.9	2681.89	5854.96	3778.89	7565.96	11715.3	6888.82	8728.75	8347.18	7723.42	2429.2	5186.53	4517.69	7023.48	6760.18	14285.8	5492.12	14755.3	8449.07	4727.79	7950.93	10589	9231.78
564					Unmapped	121.029	288.454	15840.1	19431.5	16970.8	20726.3	18442.8	25624.9	20331.6	20146.5	18912.8	35081.4	18849.2	21979.9	18000.4	18875	18850.5	20172.4	31719.5	32539.2	51121.9	34789.7	35254.4	35329.7	40654.6	26849.5	25141.9	36638.1	50571.4	35394.6	40164.7	18304.7	14984	18679.8	14767.5	18455.1	15539.4	16865.1	19304.1	12919.1	17557.2	16355.6	16367.6	13547.2
568					Unmapped	121.044	362.51	281040	279130	299431	303468	277333	278194	303676	285345	263783	284532	323853	291685	323448	299835	348286	288838	304623	257173	321821	325003	299472	312972	302992	307770	272312	328116	316463	312066	357908	306943	268710	325064	316697	293887	274878	320379	275858	318386	332354	296034	304188	299059
576	Nicotinate	0.9941			MS2 forward	122.024	201.225	10122.4	9313.6	8645.49	9128.23	10132.5	11338.8	11172.3	9867.59	9180.51	7736.96	2964.88	3261.08	3949.11	2614.94	3733.07	3872.28	4076.39	6032.34	4659.14	4655.7	3861.16	4319.73	10688.8	5753	7435.93	5023.76	4970.92	7787.49	17657.6	13890	12440.1	11939.5	15530.7	14159.3	20164.7	19564.2	14862.9	19904.4	6938.89	15633.2	11735	14089.2
605			2-Hydroxyethanesulfonate;Ethyl hydrogen sulfate;2-Hydroxyethanesulfote;Dimethyl sulfate	10.4810622324639;10.4810622324639;10.3175667685502;10.3175667685502	MS1 mz matched	124.991	148.673	180543	107039	168380	174983	182155	188952	146874	117128	107378	92643.8	20775.2	37773.6	29963.6	40307.7	34786.6	16127.4	29590.3	54232.2	32996.5	55984.3	53304.7	56046.3	25764.2	43474.7	50327.8	84520.8	68607.9	75387.9	53016.9	31353.1	39744.3	93978	93721.9	62687	107525	62250	46439	50657.4	113597	45685.8	169591	62727.6
615	Thymine	0.9327			MS2 forward	125.035	97.421	58486.1	46153	51840.9	53042.5	55472.9	51541.3	61035.4	49503	47513.5	46152.4	10849.6	12665.7	11700.1	12266.1	16702.4	9382.61	18726.1	22706.9	19896.9	17214.9	13682.9	17406.3	20778.3	17178.4	21025.4	26190.6	20349.8	29935.8	12038.8	13069.1	14947.8	40260.1	41146.4	33631.1	34022.2	30853.6	33719.7	22325	33700	23146.1	109763	69932.4
641	Ammelide	0.4509			MS2 reverse	127.026	49.83	199106	158342	244025	296707	165918	200222	200460	187777	189555	156764	216452	212206	202766	270981	211581	177544	153871	143994	221313	201782	186721	256489	177166	160752	280981	255980	235151	181619	299912	210357	163937	284227	212142	141042	177185	193100	141188	228827	184525	131282	152758	321792
652	Dihydrothymine	0.8659			MS2 forward	127.051	348.094	93597.6	90819	118544	105439	88207.1	92390.5	105086	114635	102889	117402	152803	107274	119551	106042	96680.7	93825.4	155535	131107	178829	132687	124986	179034	96348.3	85431.4	93178	174306	141574	122630	148206	69181.2	100274	103581	104487	75252.7	65144	60711.4	79585.1	56447	67089.3	59605.9	153955	53371.4
658	O-Acetyl-L-serine	0.997			MS2 forward	128.035	347.808	33638.6	32826.6	42658.1	39453	32848.1	32973.8	40522.1	37563.1	36476.6	41209.5	52924.1	37785.4	44021.7	40351.5	41879.8	29505.8	55021.1	50325.6	64529.5	48693.2	42452.8	64745.7	35202.1	29077.1	34162.9	62034.9	48415.3	49346.9	59760.7	28418.9	36862.8	41982.8	43038	27154.9	25388.2	27495	32387.5	24739.8	24821.4	25946.1	59079.7	21384.8
660			Flucytosine;	8.12190042547965;	MS1 mz matched	128.035	371.748	108298	109198	116990	119111	107814	94354.8	133903	101818	113046	129015	95976.8	74750.3	62431.7	77460.4	91918.4	66495.2	136849	109601	161438	157076	159336	196622	232923	170762	176313	211339	190705	225292	207193	103519	86673.9	156842	141408	115354	90089.9	120730	165308	129438	110618	143854	107853	53283.8
661	L-Pyroglutamic acid	0.8755			MS2 forward	128.035	276.632	228697	225307	231353	244030	242987	254137	250630	255042	247540	236169	480290	551935	629764	545316	601008	560262	248443	394233	297869	257324	174881	515606	172459	59791.7	138419	328722	312022	184518	102813	86993.9	46779.1	120580	109508	71171.1	117954	90963.3	103474	100144	43576.5	74359.8	464382	80678
666	L-Pipecolic acid	0.49985			MS2 reverse	128.071	285.491	26489	26367.8	27475	32571.6	27023.9	26241.4	29552.8	25793.8	27204.2	27239.2	13680.6	9784.97	5576.85	11911.9	9549.07	11587.7	33780.7	38553.5	25215	24573.6	19884	51307.8	63785.5	20060.5	46909.5	58700.5	50011.6	39273.2	37197.1	5782.81	10450.5	30826.8	25549.3	16509.5	22116.8	14415.6	20095.8	16473.4	16917.8	26023.4	9018.39	7485.23
670	Mesaconic acid	0.9862			MS2 forward	129.019	416.329	236740	285301	288780	349835	411176	314407	355149	267720	329593	315910	217494	168528	214439	103815	176031	155338	155253	78814.6	211790	197120	149049	254237	182934	346820	241828	421572	229174	438460	313179	137330	213804	302909	243280	248476	303630	324285	432278	486899	317625	267980	188364	166434
671	Cyanuric acid	0.49985			MS2 reverse	129.019	75.581	197830	201349	240072	203784	218283	220247	215853	215885	225781	189111	316172	325768	351722	324102	321648	328730	185426	262800	166890	163952	180180	167730	213963	145912	167155	210912	220487	196294	127913	120448	108316	183614	199351	149852	210809	177702	233845	204680	89346.6	118845	79038	120580
674					Unmapped	129.03	222.265	46675.8	50696.7	77360.2	64369.6	68427.3	68720.4	66661.8	59927	49032.5	79422.5	90167.7	122826	110366	117497	108775	94693.1	72746.6	72323.5	110784	97080.4	60115.8	103892	59455	50043.6	55720.7	56785.6	54905.7	61906.5	64577.1	98869	60052.3	54085.6	72813.3	31213.2	70319.5	70044.9	60413.1	63668.9	53459.3	59029	89758.4	59442.1
683	Ketoleucine	0.4112			MS2 reverse	129.055	45.0455	304020	345979	333025	324790	371958	334616	327735	337133	352375	351347	47457.5	73714.3	80552	78297	88959.2	67419.8	169360	172478	180663	83899.2	134442	175161	431923	234390	510155	246246	243988	220528	228452	356206	304005	251164	230072	232078	276305	270985	314779	357663	349561	435893	132611	307364
685			3-Methylcyclohexanethiol;	8.05724891132477;	MS1 mz matched	129.083	26.423	25745.6	24252.6	26384.5	20797.9	51751.1	25123.6	23711.3	26075.1	25189.7	27241	22291.3	15157.1	28229.4	20155.9	18614.8	76640	24442.7	24811.1	28302.5	20003.6	92438.8	22166.3	19588.5	21963.7	19760.7	26520.1	22357.9	25074	31428.3	30961.8	20762.2	26399	20626.2	22853.3	19269.8	17188.3	22805.1	14327.7	30124.2	25962.9	47272.1	19586
698	Dihydrouracil	0.632			MS2 forward	130.059	43.786	15039.9	14845.1	16640.4	15896.2	18286.5	18562	22160.3	19051.5	21752.9	4467.04	9506.15	2667.79	6733.48	3656.93	1460.17	9648.97	7014.05	4243.71	7697.43	3899.86	9660.94	10564.2	20998.6	13359.7	27943.8	11560.5	6762.06	7155.04	8793.71	5185.66	16385.3	4713.56	11276.8	5806.89	5614.41	14049.8	18732.3	11745.8	29674.6	2801.28	10192.9	3117.55
709	D-Lyxose	0.6134			MS2 forward	131.035	247.806	43455.3	49726.3	42066.5	42105.2	46212.6	45209.2	47934.6	43547.2	45413.3	49777.4	110431	90316.7	87925.5	82191	95307.2	104817	41908.6	49019	41744.7	34556.2	31182	32894	36452.7	15514	23057.5	51115	46232.4	37860.4	16391.7	16738.5	8459.33	19088.2	18174.4	18603.3	34753	23163.4	32996.7	30603.7	9080.81	15015.9	44732.8	8828.46
710			(3-phenyloxiran-2-yl)methanol;1-Phenylethyl formate;2-(2-Furanyl)-3-methyl-2-butenal;2-(3-hydroxyprop-1-en-1-yl)phenol;2-Ethyl-4-(2-furanyl)-2-propenal;2-hydroxy-3-phenylpropanal;2'-Hydroxy-5'-methylacetophenone;2-Methoxy-4-vinylphenol;2'-Methoxyacetophenone;2-Phenylethyl formate;2-Phenylpropionate;3-(2-hydroxyphenyl)propanal;3-(3-hydroxyphenyl)propanal;3-(4-hydroxyphenyl)propanal;3,4-Dimethylben…	-20.5213527634602;-20.5213527634602;-20.5213527634602;-20.5213527634602;-20.5213527634602;-20.5213527634602;-20.5213527634602;-20.5213527634602;-20.5213527634602;-20.5213527634602;-20.5213527634602;-20.5213527634602;-20.5213527634602;-20.5213527634602;-20	MS1 mz matched	131.035	103.15	132183	137831	124801	130724	137741	131025	136885	136356	110196	99678.3	217924	240504	256918	238592	217119	234130	154195	147305	127068	126868	115482	100947	88244.5	46135.2	86067.6	126761	134201	97625.7	54999.6	81711.6	33875	83299.5	105312	77898.2	128395	91265.7	83749.4	101107	44196.7	61050.4	22868	80198.3
711	L-Asparagine	0.9685			MS2 forward	131.046	351.489	354207	374822	531312	378416	423318	383133	451849	365449	363810	576108	820267	920936	863700	1.03185e+06	1.43069e+06	830168	602839	413589	1.33134e+06	916385	695423	1.05865e+06	441285	346648	324596	424349	410422	398905	452276	560534	299707	358486	458816	176054	391366	316832	487783	347252	279586	306545	309095	241247
716			(3-phenyloxiran-2-yl)methanol;1-Phenylethyl formate;2-(2-Furanyl)-3-methyl-2-butenal;2-(3-hydroxyprop-1-en-1-yl)phenol;2-Ethyl-4-(2-furanyl)-2-propenal;2-hydroxy-3-phenylpropanal;2'-Hydroxy-5'-methylacetophenone;2-Methoxy-4-vinylphenol;2'-Methoxyacetophenone;2-Phenylethyl formate;2-Phenylpropionate;3-(2-hydroxyphenyl)propanal;3-(3-hydroxyphenyl)propanal;3-(4-hydroxyphenyl)propanal;3,4-Dimethylben…	6.13321635378651;6.13321635378651;6.13321635378651;6.13321635378651;6.13321635378651;6.13321635378651;6.13321635378651;6.13321635378651;6.13321635378651;6.13321635378651;6.13321635378651;6.13321635378651;6.13321635378651;6.13321635378651;6.13321635378651;6.13321635378651;6.13321635378651;6.13321635378651;6.13321635378651;6.13321635378651;6.13321635378651;6.13321635378651;6.13321635378651;6.133216…	MS1 mz matched	131.05	135.677	3383.39	1997.46	2165.29	3040.24	2352.38	2604.47	2550.94	2173.03	2289.6	1345.67	7895.9	25131.9	20590.8	28100.4	20401.2	7872.47	3112.38	3212.3	2656.17	3356.92	5134.39	2344.65	8270.26	5503.53	629.584	2404.12	2791.31	2485.48	8260.6	11239.6	432.931	10268.9	9875.58	9870.28	2169.65	817.708	13955.8	10486.7	2077.45	461.673	4579.03	6052.91
718	2-Ethyl-2-Hydroxybutyric acid	0.4751			MS2 reverse	131.071	123.007	40180.8	54067.7	38749.4	36605.9	60240.4	49038.7	55094.4	35321.1	34978.1	36479	14534.7	17161.9	16700.4	17593.1	17402	14895.7	14085.8	19336.5	15883.8	18108.7	19805.4	22517.6	55414.5	34377.9	74257.4	22193.4	34970.2	29567.1	49236	81151.5	77789.5	61398.7	51274.3	54839.9	74302.9	99432.8	86479.3	92825.1	97709	109166	30630	59188.3
722	D-Aspartic acid	0.9612			MS2 forward	132.03	379.028	86834.2	94557.4	105628	114268	106636	88703.5	134937	95435.7	107441	118480	73307.7	73986.4	65976.1	76646.4	81423.4	75034.3	143240	139445	144160	142174	127456	159907	99868.6	175282	141579	177768	173929	228459	265740	70758.7	71739.5	157247	147979	90513.8	81621.4	79639.9	133293	76885.5	76024	90195.3	66013.4	45722.2
733			3-Methylpyrrolo[1,2-a]pyrazine;2-Aminobenzimidazole	16.0599414189605;16.0388985751249	MS1 mz matched	132.066	304.24	73510.4	74760.1	64312.7	67455.2	76818	77023	73542.8	73220.1	78519.4	67440.4	56621.4	54234	61123.8	56180	62459.4	70948.1	29108.2	21255.6	44485.6	61708.5	45986.2	62589.6	62562.4	54319.2	61551.4	63798.3	43299.9	73555.2	91397.7	99746.4	92160.9	68992.6	71599.7	71603	105193	92940.3	95659.9	128953	58229.6	154167	85708.3	66159.6
754	Glyoxylate	0.44965			MS2 reverse	133.016	45.1405	10680.8	12279.4	15899.4	13970.7	14580	12159.1	10010.9	9686.56	13261.6	12703.8	13382.6	16277.8	8172.96	8747.72	9973.12	5539.02	26301.9	23223.4	31225.7	16098.3	11010.5	15583	8643.41	12047.3	8722.83	21218.2	18125	17163.5	6882.01	2900.73	3099.14	19232.9	19271.4	14098	10630	7384.21	11051.4	6297.74	10231.1	2660.64	3525.5	5598.83
762					Unmapped	133.106	242.185	247183	231017	236154	246275	252087	248122	239317	237508	230834	224544	213704	215977	231807	225338	223623	209382	217833	209049	231640	241306	237877	259729	232688	245585	234135	250083	247764	250702	266754	242898	233816	259071	271420	233247	249613	257685	237591	257045	289847	219729	248331	252607
775	Adenine	0.9865			MS2 forward	134.047	132.5	48068.6	40583.6	44196.3	45871.1	41316.7	41360.1	42412.4	37547.5	34453.9	34151.1	11067.2	14572.3	17965.3	16394.7	19188.3	8639.92	18636.6	23235.9	19309.8	20894.1	18150.8	22164	12454.4	18557.3	19211.9	27339.4	23528.5	23717.6	20223.2	13767.9	15331.3	35618.9	35526	25388.1	33592.5	23076.9	24051.5	24959.7	24208.7	14970.1	89808.4	46620.4
794	Hypoxanthine	0.9745			MS2 forward	135.031	156.602	13598.4	8091.68	10324.7	9923.21	10252.8	11587.5	7926.53	10871	8519.36	9883.42	7410.96	9477.75	9458.47	7235.92	10167.8	9725.56	7504.48	8628.52	9541.83	10086.2	9759.57	7562.48	8991.28	8623.19	7994.64	7712.57	7770.12	6198.69	4733.27	17631.6	5302.38	23930.2	21735.6	9257.25	20548.7	13614.9	25597.3	14251.1	16228.3	10121.7	31088.5	59299.9
795	L-Threonate	0.9646			MS2 forward	135.03	303.827	43223.9	43382.2	48019.7	47779.8	42293.8	29444.7	46966.2	42811	53380.6	64823.1	23082.5	22646.6	290.56	15533.6	32548.9	22570.6	30019.2	27606.3	38877.7	31538.2	36060.7	78431.1	139745	61938.5	70198.9	97547.7	87963.8	95891.6	65961.8	38655.9	34757.3	860.411	74459.6	31454.5	41418.9	69979.2	104849	74436.7	28212.5	47236.9	31471.2	27066.9
802	Propylene glycol	0.37745			MS2 reverse	135.066	125.379	13552.8	20132.5	15614.6	15219.7	17037.4	18533.5	16491.9	17343.1	17156.4	15609.5	480.977	1189.52	587.627	816.965	1285.32	681.408	9389.83	11097	12222.8	8569.55	7978.1	14482.4	39814	16313.8	55621.3	64022.7	18888.3	89078.5	18249	15071.5	52027	16566.7	16943	18529.1	43383.7	65441.6	30241	30618	18794.3	124268	8580.17	9758.59
840	Salicylic acid	0.9893			MS2 forward	137.024	331.406	13609.8	10910.3	5223.47	5283.04	11165.2	8925.34	10902.4	10765.6	12060.5	10793.7	24545.4	15132.9	16519	20613.4	17354.4	18266	8081.37	12741.4	14018.8	11739.7	11348.4	13351	10162.3	9329.78	12822.9	15575.1	13251.4	11125	12064.8	9974.19	8588.99	10811.2	11773.3	8161.75	11127.2	8585.69	9172.54	8814.49	8934.81	8386.33	8799.28	8828.49
841	Urocanic acid	0.9968			MS2 forward	137.035	168.337	29414.3	27908.6	27136.5	28073.1	30986.9	27158.2	26137.5	27376.3	28405.2	28365.4	10280.1	8433.26	9417.71	18072.8	10490.7	11540.9	15729.2	6827.09	5710.18	7613.08	4008.23	8451.61	10343.4	8856.55	12604	9962.19	9216.58	5833.7	14294.4	11175.6	1708.34	21730.6	18968.6	17291.9	7150.33	11181.1	7705.42	8417.01	5082.72	12126.4	9278.84	10760.9
862					Unmapped	138.055	44.269	159181	163541	165467	166328	168158	172781	171587	165857	184467	175158	140972	140454	96434.5	78388.3	78874.9	44719.6	277233	298847	336181	151163	177679	131220	77909.1	110692	94512.1	250280	173246	220431	42014	47942.5	42244.3	257913	242548	263472	193383	188262	160523	56031.8	74021.6	49389.2	138677	84251.7
893			(S)-2-Hydroxypropylphosphote	6.68714	MS1 mz matched	139.076	126.644	24061	22157.2	25154.1	22274.9	22165.2	25424.7	22194.3	21024.6	21079.9	21740.6	18135.5	20385.5	23294.1	23823.9	25031	23356	15513.3	16819.2	12325.9	13352	18972.8	15988	47095.6	40725.4	57331.4	36478.3	40796.5	48141.5	55436.7	21459.6	30986.3	28359.7	24895.3	33183.6	14678.3	29275.4	25980.8	55228.4	21720.1	27225.9	8359.22	10379.1
895			cis-4-Carboxymethylenebut-2-en-4-olide;trans-4-Carboxymethylenebut-2-en-4-olide;Sarin	-10.6935648739163;-10.6935648739163;-7.83835332483809	MS1 mz matched	139.092	173.851	240026	207259	257220	238539	232985	248440	214132	214999	219215	201382	189651	202364	217250	221844	214121	192594	181325	196646	189296	206456	195466	210062	208371	185639	217956	231133	222090	200379	230017	208110	192959	209810	236164	210732	209679	207243	186778	219204	210328	210309	191552	217640
917	2-Oxoadipic acid	0.9682			MS2 forward	141.016	331.732	140165	131129	144317	148325	139626	147401	135067	132521	293639	193178	122086	77475.9	136706	141694	131108	132242	136339	139487	138411	154602	145319	139633	123765	142487	142766	135818	138867	126377	136446	124631	137044	139645	154819	143647	143015	139088	138888	136199	141227	137133	131745	138940
931	Hydroxyhydroquinone	0.31675			MS2 reverse	142.05	365.663	8460.07	9552.73	7574.73	8396.88	10194.6	8613.47	9857.53	11348.7	9635.11	9676.29	5143.95	6764.82	7358.5	5457.35	7110.78	5037.52	7146.56	6621.76	8672.3	7410.99	9115.46	8343.48	7891.69	9888.6	8028.99	11782.7	10437.9	14053.6	9177.49	5840.23	12295.3	10343.9	12385.5	9543.45	16283.1	13343.4	15152.7	8468.72	16284.7	7644.3	14846.5	7347.57
934	Glyceric acid	0.45745			MS2 reverse	142.972	155.973	5207.82	7096.6	8152.42	4781.92	7273.03	5452.08	6086.13	4213.23	5374.27	4451.31	3243.6	5849.43	6581.58	5815.47	5560	3167.93	8405.19	10289.9	6678.88	8447.12	7969.3	7453.71	1886.47	5835.57	21714.4	7871.16	8029.2	7356.52	56270.3	42131.3	1313.36	5052.8	5283.14	3095.57	15726.7	3020.12	3569.41	25390.4	6651.6	1906.58	6267.84	1446.06
936					Unmapped	142.998	155.271	40941.6	46029.4	41708.1	46467.9	44531.8	42384.6	46747.6	38620.3	70065.6	74443.8	33053.4	47899.8	39674.6	21988.6	44364	22321.7	101896	62376	39899.4	98465.9	90963.6	85496.1	87238.5	58670.8	34790.5	72233.2	50412.2	95549.6	82627.8	61793.1	41323.3	56995.8	31616.4	31740.5	22607	30896.8	45666.7	41184.5	79819.4	43234.3	15441.5	19771
939	Nicotinamide	0.4082			MS2 reverse	143.024	26.985	2177.64	1620.38	1323.65	1708.4	2226.24	1198.58	1430.99	1877.68	1480.75	1961.6	1984.74	975.373	2050.03	1882.02	1623.06	1810.01	1465.32	1443.51	3689.35	1012.28	1789.23	1962.49	1605.92	1283.59	1171.37	1808.87	1638.36	1632.96	2023.08	2005.42	2120.16	1384.47	2207.15	2187.78	2202.93	1322.75	1482.24	1324.8	2289.3	2221.38	1766.4	1334.7
941	D-Threitol	0.7233			MS2 forward	143.034	247.552	88414.6	97985.9	82052.1	93099	95848.5	91804.3	96777.1	98799.9	97665.3	97418.2	217036	186462	190005	200035	202603	219554	85572.7	99719.1	84476.9	73405	69156.3	72402.9	79901.2	28836.2	49090	102192	101012	73601.4	29970.8	34418.3	14367.1	45141.7	40151.4	42871.1	68860.4	47748	64802.8	65837.8	16416.4	28256.7	7886.8	17699.9
942	Pyruvaldehyde	0.49425			MS2 reverse	143.035	366.556	17484.6	17370.5	15522.3	15002.5	15529.4	16157	19581	15087	17372.1	17183.5	2526.2	4828.14	12221.4	7999.84	3296.36	8921.69	10899.3	5978.56	7168.63	10982.7	2493.54	3202.34	8908.3	8998.65	7990.09	21601.8	13073.1	18865.3	10446	2751.84	2509.92	12464.5	7232.53	12400.8	12178.9	12083.1	17160.8	2828.16	12227.8	7867.63	2143.64	2923.32
947					Unmapped	143.097	26.953	50854	50710.7	57762.3	44977.1	81721.1	59935.6	41947.9	86627.1	54664.7	54904.3	56500.4	31648.2	183322	41007.9	87234.6	45007.4	49265.7	53672.8	103210	45306.8	65352.3	52918.2	37051.2	48162.8	44290.5	53352.7	40928.5	51614.6	63366.5	64968.4	45262.3	51556.2	89561.4	100908	106475	34444.1	53224.3	36441.6	83885.6	47381.7	80115.2	42481.9
973	alpha-ketoglutarate	0.45315			MS2 reverse	145.014	343.872	65916.5	90080.4	72302.5	82608.2	98899.9	93467	86587	75088.3	83216.3	93670.1	68937.5	60612.3	36949.2	48177.8	61953.7	41270	105736	65772.7	108297	103653	156931	141886	190341	126616	131419	219247	168878	190062	122190	67342	57339.8	138735	114894	159214	53573.5	127218	126968	99310.6	102754	70213	32928.9	33135.1
981	Adipic acid	0.6042			MS2 forward	145.05	87.472	38731.4	28633.1	35032.5	31008.1	38166.5	27600.9	27970.4	31005.7	26483.1	29597.8	49448.3	48761	52805	32861.9	50688.9	40545.9	28438.7	39434.3	33822.6	28658.4	31797.8	32986.3	33580.7	21795.8	29134	43294	28251.7	27506.9	25230.9	32743	26455.9	34399.8	41577.6	31463.2	30587.3	30922.4	20363.1	34448.9	28399.3	25939.9	23044.5	34896
984	L-Glutamine	0.9245			MS2 forward	145.061	348.079	480980	463594	577420	551704	457655	468079	545499	579692	551264	587986	792583	580177	624097	507298	511443	491823	796467	688737	916389	687425	617200	909880	511480	429038	481718	869892	706292	625871	755742	359718	509723	532303	541038	382889	353922	311448	400242	291206	340207	317392	807316	275885
997	L-Glutamate	0.9947			MS2 forward	146.045	371.69	421984	445606	462145	483830	484239	403755	548758	461429	457442	496408	369948	279304	231622	294193	358571	257311	563616	443890	619435	638956	650449	759202	1.01193e+06	690287	787246	888654	762880	966395	907751	440502	345437	631174	561831	451540	357349	522343	674735	544233	464439	548069	467903	223589
998					Unmapped	146.045	277.454	79232.6	86860.6	89003.6	108048	97812.2	90445.2	96776.5	93097.6	96737.2	90397.7	97100.9	50825.8	46098.5	46619.2	62655.6	53938.9	83280	90721.6	82497.4	50593.2	51826.4	98141.3	190279	72930.4	118422	170172	117639	138184	97570.6	41885.8	37390	90786.9	60087.9	65216.9	155762	93922.8	98523.8	91900.5	35865.7	77810.8	65454.7	30043.5
1025	DL-3-Phenyllactic acid	0.36895			MS2 reverse	147.049	371.729	26503.5	25382.3	25884.1	27771.6	26492.1	20096.3	29540.3	23997.3	29334.8	29152.5	19484.6	14538.6	12071.3	16280.8	20592.6	12362.7	32015.9	25534.4	33835.9	37370.9	37655.3	40839.6	55721.4	38399.4	42479.1	45587.7	39177.8	50770.7	48878.8	25126.1	21201.4	35807.6	32293.5	24650	19251.5	25398.2	37799.7	27484	24196.8	35405.3	26896.4	12535.4
1027	trans-cinnamate	0.30345			MS2 reverse	147.044	37.701	26625.1	23940.1	22984.9	27626.5	29968.6	30262.6	32290.2	29615.3	29823.7	26737.9	259762	210637	205404	1787.75	201080	1020.14	5977.63	5698.72	143495	146802	7317.43	114026	122721	128569	87093.5	99490.3	983.052	4719.73	106550	58406.4	50175.8	74892.4	6325.12	98610.7	16193	95724.9	22749	139325	60829.2	22601.8	161845	256627
1037	L-Methionine	0.9987			MS2 forward	148.043	260.545	14086.4	11174.2	11178.8	11069.1	14281.9	12827.7	13419.9	11391.3	14470.7	12597.7	10596.5	17547.1	20049	16703.8	19461.8	15188.3	10138.6	14926.8	14568.8	15615.5	13434.5	18389.6	21629.8	12567	19671.4	29868.7	20210.4	20835.6	23764.8	15619.3	10431.7	11273.5	11432.3	12506.4	7637.23	11631.4	11220	16970.6	7456.57	11300.3	9729.63	7263.08
1051	Oxalate	0.5			MS2 reverse	149.011	37.916	823488	802715	828645	925561	957607	916549	932980	923251	939794	967910	878229	818061	795247	328898	885737	763646	1.26494e+06	1.82855e+06	829532	773646	927711	887168	451706	885593	672029	1.62431e+06	1.18e+06	1.59348e+06	219962	208298	273337	987491	1.65383e+06	1.51523e+06	765542	721626	792016	206898	227769	215952	272158	218098
1060	D-Ribose	0.996			MS2 forward	149.045	247.847	73652.3	78813.8	68194.2	76033.5	72029.4	78339.4	79974	73186	78597	77450.4	186415	151907	152926	139140	165216	180750	70892.3	80439.2	70501.9	63120.2	53664.4	60023.3	64228.8	22199.6	40888	93049.2	83357.4	64300.5	24463	26869	10778.2	36839.9	30242.1	31605	51909.8	36817.6	52870.9	49985.4	12340.4	20757.4	36075.9	13772.7
1062	Acetohydroxamic acid	0.4994			MS2 reverse	149.06	97.088	19916.7	21174.6	20920.3	19562.3	24320.9	23937.2	26020.3	22421	27110.3	20078.5	1326.9	1902.62	1013.44	2320.75	1615.22	2762.62	7302.72	7628.47	13280	11072.6	16161.3	12703.7	21314.7	18304.7	19876.2	15640.8	16971	18319.2	30277.9	36938.5	31567.6	17900.8	21700	32735.9	44542	40832.7	34074.2	37854.6	35274.1	54469.2	51672	64497.6
1087	Xanthine	0.9049			MS2 forward	151.025	202.236	27163.3	28599.3	33440.8	27332	31116.4	28742.2	28709.1	28795.3	28879.1	28394.5	4109.95	5716.39	5510.7	6418.58	9438.28	8224.4	25854.8	36057.8	26769.7	28011.1	9833.17	89651.2	32640.4	17356.8	24605.6	23127.9	18165.6	21403.6	9319.51	5205.32	12503.3	41037.2	51983.8	20059.9	25012.6	43947.7	45110.7	40459.3	35000.3	50343	32835.4	83431
1089	Vanillin	0.8203			MS2 forward	151.039	37.5945	56750.2	46395.9	41539.4	51369.9	48308.6	47000.8	48528.2	44003.2	55168.2	44335.9	28305.1	33706.3	28603.3	31708.2	28773	28049.5	46631.3	53704.4	41523.2	36112.6	40730.7	51903.4	24618.2	41009.4	46969	61952	51020.1	54998.1	23761.7	25918.7	25971.9	41270.1	30831.8	26131.5	37665.9	33015.6	41972.6	35869.9	32769.5	24855.7	41337.6	31903.1
1094	Ribitol	0.9764			MS2 forward	151.061	227.728	64715.6	77644.4	67855.6	76834.7	70055.9	68605.7	76155.7	99877.3	78952.1	75903.2	1541.9	7452.38	2388.11	7271.16	3947.13	2549.18	14594.8	12765.1	7410.73	10700.7	9676.74	5964.52	12583.1	11862.5	15669.3	11069.3	14660.8	19758.5	6149.83	3762.66	5508.42	12513.1	9707.22	8417.5	48598.9	19513.3	26065.9	7566.24	34951.3	34483.6	3.70018e+06	122206
1128			Diethylphosphate;Boschnialactone	-3.24461475059085;10.3829086939746	MS1 mz matched	153.091	136.237	64065.5	45690.5	63568.8	55718.4	59356.1	56148.4	53525.8	47992.3	46769.5	46096.9	2758.17	3790.01	2493	3424.15	3583.06	3060.99	15834.9	19058.8	11155.2	15084.1	21210.9	18429.4	23834.9	61223.6	52441.1	47707.2	54306.4	55531.6	34130.6	19007.4	35591.9	90472.3	94059.6	87055	93903.5	75442.3	63626.9	52322.5	218302	51777.5	79027	47798
1138			5-Diazouracil	-20.2872	MS1 mz matched	154.036	49.83	376585	321008	439643	526338	319830	366308	325430	519538	366880	333642	384096	330639	359200	414625	366212	354871	324820	423492	308593	368729	287203	466493	335399	335322	411720	437876	637160	290027	549249	395469	330060	484358	358216	296132	312827	374811	301695	326774	336922	279722	317287	353058
1150					Unmapped	154.936	26.965	210879	225762	221906	167494	205100	202520	162538	176387	174045	227839	161495	129570	102130	179906	147157	120110	151705	173392	181312	152616	192029	190568	154346	147841	168215	217616	148250	166328	215483	203301	139376	188478	226812	224949	238212	125051	189844	160227	229061	156272	248304	148350
1151			Bromobenzene	-16.03	MS1 mz matched	154.947	50.852	430788	380938	415616	429533	486317	432710	480452	462021	409470	379690	952896	468554	514160	417973	471205	405621	349942	416075	356985	403106	355659	413442	374093	387782	387551	403950	378736	411623	398312	413359	354619	414865	432451	387102	375496	417006	352637	460175	407720	350991	355287	395567
1158	3-Hydroxyisovaleric acid	0.75			MS2 forward	155.009	213.803	3071.26	2001.76	2866.78	4201.46	2958.89	3935.65	2159.76	2876.36	3237.72	2038.98	2984.03	2741.44	2514.95	2280.26	3474.29	2611.61	3042.12	2211.03	2968.32	3181.77	2947.65	1103.9	2880.95	3511.18	2370.27	1366.62	1967.86	1676.77	835.38	2392.54	2467.05	3052.38	3197.24	2387.07	6172.03	4078.69	1938.64	3492.3	2948.54	3237.25	8177.19	3148.62
1184					Unmapped	156.926	403.692	38178.4	30800.3	42000.4	40052.2	31096.1	39271.7	40540	42187.8	38221.7	32619.3	33776.7	34320.5	38933.4	43536.6	36024.3	39773.2	36945	43054.9	35107.2	36751.8	35342.9	36697.1	33251.9	44088.8	43173	34252.7	36432.8	39254.5	40207.1	37401.6	42593.2	37539.8	44465	37515.1	38856.4	40954.8	34276.9	33267.2	41179.3	33955.5	36228.6	37763.1
1188			1,2-Bis(chloromethoxy)ethane	2.3185	MS1 mz matched	156.99	295.446	583826	481559	690901	748833	544102	547723	533046	428357	567187	536639	623552	601492	466690	593803	483856	556389	719438	267735	765794	591731	693488	1.10771e+06	537977	703798	747174	1.08258e+06	879328	699419	806797	410088	467788	1.08216e+06	884193	471849	537563	443976	551724	571816	828249	564258	468281	377476
1191	Allantoin	0.9848			MS2 forward	157.036	169.964	96603.8	82257.8	86977.9	93281.2	95609.5	83930.2	87442	83600.4	77144.7	75376.7	33323.9	58782	71308.7	54415.6	69568.2	44897.3	40633.8	51683.4	93867	49820	81711.7	95630.9	23766.9	16486	22909	25236	19776	19900.2	17747.9	36121.7	61711.9	126082	126348	68324.7	178917	107520	73675.6	87260.1	122801	245048	642529	255646
1204			Allantoin;Allantoin;(R)(-)-Allantoin;(S)-Allantoin	-8.85429249769239;-8.85429249769239;-8.85429249769239;-8.85429249769239	MS1 mz matched	157.112	26.851	102870	113165	114633	74542.8	110781	115774	92979.2	135468	125645	96430.1	93971.7	60699.4	50766.3	85548.2	76484.7	85840.6	132242	104311	127374	82639.1	111983	89211.7	125999	130856	113471	118774	75143.1	98305.2	118059	111263	78676	118068	118108	114725	123586	110124	130590	94044.9	120041	96849.9	99294.3	118934
1214	Methylthiouracil	0.5			MS2 reverse	158.039	169.992	4540.66	3779.7	4581.2	3864.38	4832.34	4790.96	4634.24	3812.53	2525.13	3321.21	1861.44	3135.17	2728.3	2233.3	3317.92	2065.63	1800.17	3385.48	4262.08	2741.3	5057.44	4560.25	1303.7	724.875	1053.86	1276.73	874.031	889.473	1019.52	2005.12	2781.45	6479.53	5613.86	3549.64	8524.93	4607.56	3200.13	4065.64	5302.75	11554.2	33287.2	12410.2
1216	5-Hydroxymethyluracil	0.41695			MS2 reverse	158.06	34.39	41640.1	53250.4	38833.4	44899.4	44252.8	52065.1	48344	63008.8	58787.3	62528.6	84218.4	101506	95627.7	62245.9	115474	110739	35370.2	24610.1	59389.1	57759.8	30984.6	41999.5	59181.3	41981.9	45185.1	49636.9	42389	42342	54383.9	60435	77303.9	67367.3	60309.3	54538.1	56489	49372.7	53581.6	36559.1	58133.1	41779.7	122911	62297.7
1247			Hydralazine;Hydralazine	11.6582927312815;11.6351782820868	MS1 mz matched	159.077	296.923	5565.58	6177.7	6460.33	7331.88	5323.62	4737.97	4212.28	5041.26	3683.93	6023.62	2514.72	3169.94	4410.21	3957.68	2893.39	2350.74	7186.87	8512.89	6999.48	3531.75	4925.34	6176.76	2532.03	4228.85	4348.6	5369.74	5709.76	3968.28	2775.09	3126.5	4312.78	4460.27	5270.23	3638.82	5399.12	5999.08	6090.65	3361.51	5509.87	4458.68	5913.96	2524.66
1260			(±)-2,2'-Iminobispropanoic acid;Acetylhomoserine;Aminoadipic acid;Glutamate, gamma-methyl ester;hydroxybutyrylglycine;N-Acetylthreonine;N-methyl-L-glutamic Acid;L-2-Aminoadipate;N-Methyl-L-glutamate;O-Acetyl-L-homoserine;beta-Alanopine;Alanopine;L-Glutamate methylester;4-Methyl-L-glutamate;3-Amino-2,3-dideoxy-scyllo-inosose;D-Alanyl-(R)-lactate	-5.01524789947449;-5.01524789947449;-5.01524789947449;-5.01524789947449;-5.01524789947449;-5.01524789947449;-5.01524789947449;-4.96682163148999;-4.96682163148999;-4.96682163148999;-4.96682163148999;-4.96682163148999;-4.96682163148999;-4.96682163148999;-4.	MS1 mz matched	160.061	242.733	33307.7	30801.8	35538.6	34180.9	34330.2	42930.7	38013.1	36093.7	37053.6	32028.8	36960.1	19109.8	21220.4	31029.3	38872.5	27707.7	9936.47	12419	10908.9	8685.66	9258.6	14225.4	23280.6	17834.8	22191	20741.6	12803.4	15514.2	50804.7	56471.2	41503	44158.7	41721.1	29734.6	92390.6	52748.6	55522.9	74689.4	23957.9	24751.8	43566.6	39086.4
1261	DL-2-Aminoadipic acid	0.9363			MS2 forward	160.061	382.776	6432.24	5930.94	4147.34	5914.96	6318.2	5071.62	7454.03	5780.31	6705.01	6024.26	3321.8	3518.89	3080.39	3366.44	4306.31	2618.66	2778.52	1355.04	3753.27	4623.1	5172.44	3679.32	5996.66	9481.14	5349.4	8691.68	4996.94	5913.2	9656.59	4423.44	5432.86	7004.58	7501.71	9347.38	7062.17	9075.23	9919.49	15221.5	6308.91	9280.79	7972.13	2510.14
1277			N-Nitrosothiazolidine-4-carboxylic acid;2-Chloro-1,1,2-trifluoroethyl ethyl ether	-9.80063486573026;14.9685906501958	MS1 mz matched	161.008	73.974	110444	103272	118146	128693	125996	132110	115695	118343	98716.8	87667.6	43955.5	41993.1	45021.2	31961.4	35038.6	32068.3	130707	112698	77504.4	109781	122592	88675.3	128191	187570	116765	138078	114134	138998	167349	174084	156931	146130	143185	132113	106712	150515	113419	105987	178423	78088.3	41129.8	90583
1286			(S)-Methylmalonic acid semialdehyde;2-Ketobutyric acid;2-Methyl-3-oxopropanoic acid;4-Hydroxycrotonic acid;Acetic anhydride;Acetoacetic acid;Succinic acid semialdehyde;2-Oxobutanoate;Acetoacetate;Succite semialdehyde;2-Methyl-3-oxopropanoate;(S)-Methylmalote semialdehyde;(R)-Methylmalote semialdehyde	12.7989641995518;12.7989641995518;12.7989641995518;12.7989641995518;12.7989641995518;12.7989641995518;12.7989641995518;12.7411382933002;12.7411382933002;12.7411382933002;12.7411382933002;12.7411382933002;12.7411382933002	MS1 mz matched	161.045	247.759	259980	265713	236317	261268	269805	271332	269603	281398	272754	282090	626082	534893	551420	543642	600588	638221	250508	275155	247491	223000	195206	203312	219377	91341.2	139722	310188	287660	224674	91269.2	98173.2	43992.7	125799	121565	117641	189704	139324	195792	175476	45981.3	74352.8	22069.8	53258.3
1292					Unmapped	161.081	118.421	456457	331851	411852	439512	483122	483118	368057	477855	435881	432727	8618.66	14024.3	13635.5	5053.81	14921.6	8193.74	45743.2	48935.4	53574	48050.9	70416.9	107170	322749	344683	404178	328346	231044	361161	637608	672644	738757	494949	676533	640325	557277	620272	612522	789971	381606	662299	350998	315575
1305	Ethosuximide	0.37825			MS2 reverse	162.055	220.128	8767.28	8639.99	8483.51	9881.91	9167.09	9940.9	8776.88	9371.06	8322.24	8834.97	8561.53	8789.7	8861.36	7020.48	8456.1	6564.8	8337.62	6240.19	9281.82	9426.77	8524.91	11143.9	9308.47	7821.8	7996.84	9785.1	9488.21	9562.97	10227.9	8232.77	8905.24	9279.74	8572.07	7630.06	10191.7	11228.5	9095.01	8310.04	9177.27	10093.5	8383.17	9685.52
1318	Hydroxyphenyllactic acid	0.7103			MS2 forward	163.039	43.603	91776.6	81563.8	92379.5	88553	91193.7	105280	101073	87403	80764.9	98112.9	37182	34364.7	31689.5	28844	27987.9	30564.4	79805.4	104981	58423.1	56343.6	62960.3	65159.1	97720.4	74045.2	71298.6	143342	140096	103832	64912.7	126794	181086	105879	85220.4	84422.7	73493.3	128692	82989.6	116233	203578	94271.7	185505	383251
1320	4-Hydroxycinnamic acid	0.9731			MS2 forward	163.039	158.413	11276.3	12240.4	11988.5	12347.4	11642.6	12561.7	14441.5	11872.7	16210.9	9326.77	6307.3	8167.41	6512.08	5379.91	5403.87	4468.44	7580.97	10791.4	6991.14	7281.03	8164.2	7943.5	5843.92	12632.2	12413	9863.71	10693.8	14227.6	7476.61	6884.01	10408.3	8368.23	9270.39	9138.9	17137.4	9714.55	19882.8	11941.6	10157.7	13730.3	12957.3	29857
1349	L-Phenylalanine	0.9475			MS2 forward	164.071	235.134	59970.2	57927.1	56244.1	62005.9	61085.2	61139.7	65272.4	62416	64322.2	62329.9	109698	60463.9	71269.8	53987.1	126283	91596.7	36896.3	34134.4	51581.3	44130.7	48703.2	53160	68239.4	58652.1	64300.2	75101.8	51162.1	66970.8	55997.2	55221	51841.7	79992.8	74285	55236.4	67305.4	63649.8	66771.8	50888.6	72233.7	46339.9	111941	58433.7
1356	1,2-Benzenedicarboxylic acid	0.768			MS2 forward	165.019	245.821	8184.32	8370.93	7986.99	8947	9268.72	9792.59	12122.9	11548.8	11622.8	12364.4	15454.2	8125.11	6831.68	12454	11784.3	13741.7	11505	11468.5	12733.3	11255.8	10486.1	5684.1	14072.8	9811.62	10995.8	14635.4	6366.13	6008.33	11342.6	6675.37	9611.87	12185.5	11028.9	11340.4	6840.64	10857.5	11752.3	6620.54	5512.9	7737.83	9776.11	5551.08
1361	3-Methoxy-4-hydroxyphenylethyleneglycol	0.7313			MS2 forward	165.055	73.558	183472	219965	198097	191502	200125	188826	202567	206656	218445	216711	139537	207529	186204	188086	203629	193708	612464	683476	513987	570840	639991	424757	179639	197781	218967	515330	337799	323441	95422	72026.9	114889	54127	45456.7	50386.5	46394.2	95279.9	61904.3	105589	101358	94803.7	182376	406718
1377	3-Methylxanthine	0.43015			MS2 reverse	166.05	44.611	101887	110296	105319	127755	146533	144029	139893	131382	132139	126860	150374	129697	94524.2	80249.3	78603.3	71233.1	255963	276971	317430	168969	168670	123172	91647.3	122444	103065	220682	155613	225464	55165.7	21734.9	5824.02	178451	221461	215015	126802	147332	150197	32615.1	35182.7	32204.4	57339.8	8400.66
1390	Vanillic acid	0.9385			MS2 forward	167.034	306.75	37744.1	32319.2	35867	35132.5	32422.5	30667.2	32298.7	29052	35554.5	27680.9	43043.3	57139.2	51472.8	47137.7	32513.5	40496.5	97627.7	106578	100479	111235	114534	86909.1	38205.2	42360.6	47806.7	87138.7	65080	65108.6	29097.8	18657.4	16561.3	28870.8	21866	21191.7	14193	22187.4	22742.6	13083.3	16485.1	16877.4	7294.79	10568
1391	Quinone	0.5			MS2 reverse	167.034	130.881	54607.8	49861.3	56066	55079.8	52304	57834.8	53040.2	48347	45339.1	45780.9	21912.6	26161.5	23327	26572.7	28922.9	21860.2	33139.7	37282.5	27988.2	73864.7	74464.9	31112.5	82710.7	92917.4	52057.2	91996.4	41471.1	49357.3	127340	45114	36261.5	46079.1	52265.2	42334.2	36688	57186.2	37794.9	58178.5	81834.3	36180.1	50135.2	48873.4
1405			4-Chloroacetanilide;o-Chloroacetanilide	3.54967833993078;3.54967833993078	MS1 mz matched	168.027	371.888	30574.6	34681.7	33034.9	40468.7	35741.1	30213.2	39285.8	31050.4	33682.2	35019	29801	21859.5	21220.5	24550.4	25795.3	21411.6	38927.9	30186.6	41322.3	38318	40963.8	48741.1	53074.9	45353.4	47631	54048	45562.7	50072.6	51323.3	32358.5	26818.7	43473.3	41711.5	31079	28389	36662	45697.9	39916.8	38270.6	41377.6	29248.8	21223
1406			[2-(dimethylamino)ethoxy]sulfonic acid;L-2,3-Dihydrodipicolite;3,5-Dihydroxyanthranilate;3-Methylpyrrole-2,4-dicarboxylic acid;2-Methoxy-5-nitrophenol;2-Methoxy-4-nitrophenol;4-Methyl-5-nitrocatechol	-5.19992563454211;14.7896176883693;14.7896176883693;14.7896176883693;14.7896176883693;14.7896176883693;14.7896176883693	MS1 mz matched	168.033	139.596	372775	339074	344873	374915	368073	377203	348397	334761	307022	314146	6903.62	12957.6	6867.04	13693.4	6372.14	8686.27	18506	20368.1	16870.2	12963.9	15541.6	17320.5	7397.82	33900.6	73585	18738.5	21074.7	30196.4	9753.91	8324.12	35052	105308	91915	73541.1	280942	69777.6	116986	41322.5	256189	230668	8.44525e+06	521579
1422	Citramalic acid	0.3366			MS2 reverse	169.012	122.207	44925.2	27602.9	35338.7	45785.5	46836.4	38912.7	37461.3	30869.4	26830.9	24734.4	21928.1	126790	132642	137841	52389.4	26759.9	24384.3	31529.2	17554.4	28776	22783.9	91089.1	34493.7	17183.7	31399.5	46920.5	53977.2	44162.1	33303.5	23883.5	23684.7	42494.2	36207.2	28497.2	74858.1	39743.8	31333.6	49434.3	2147.13	33810.3	36417.9	43736.9
1434	Azelaic acid	0.4656			MS2 reverse	169.086	45.817	25126.1	18594.4	19555.8	16875.5	23917.1	22239.4	20298.6	20579.4	23371.8	18842.4	34602.4	24199.5	18339.4	20743	20214.7	17891.7	19058.5	26751.3	34827.7	18772	21353.2	11945.2	5468.21	6860.96	10019.9	35300.5	12743.1	15175.2	6085.4	5161.44	5086.14	12645.6	20980.1	14394.1	21707	13301.2	20367.8	6908.79	12963.1	7729.93	15360	8023.21
1459			Beta-Glycerophosphoric acid;Glycerol 3-phosphate;sn-Glycerol 3-phosphate;sn-Glycerol 1-phosphate;Glycerol 2-phosphate;DL-Glycerol 1-phosphate	-12.0472980187916;-12.0472980187916;-12.1955402389541;-12.1955402389541;-12.1955402389541;-12.1955402389541	MS1 mz matched	171.012	37.8515	331786	297100	307720	365973	349894	333875	316540	298938	326237	315700	242550	223861	238533	198796	275845	230817	266220	287530	234949	236984	276527	256815	270002	241632	223131	294322	273287	241363	212707	235438	236378	279067	271978	254150	268707	291407	215796	276176	564582	220627	284833	319127
1460	Glycerol 3-phosphate	0.9994			MS2 forward	171.005	360.641	59048.9	64487.9	61506.4	62289.9	64763.6	61176.8	73099.2	74495.1	62623.8	70102.1	41128.7	57453.4	72969.5	66015.7	101376	59791.2	46539.4	40412	69329.9	75790.7	79054.8	75857.5	40316.4	76954.6	53514.7	73696.6	62781.9	76404.8	67060.7	71488.4	73085.6	84852.7	83227.9	66637.9	83772	96934.3	99842.5	65321.6	116563	104960	142032	86215.7
1462			Monomethyl phenylphosphonate;Sulfanilamide	0.383075101040741;-9.32043485283067	MS1 mz matched	171.029	269.587	7008.23	8852.66	11441.3	10007	11876.8	11899.7	10300.8	10820	8943.39	9123.52	21209.6	14944.2	15222.4	12681.2	19968.9	16948.5	7018.99	14886.6	9311.7	6204.93	5572.86	9567.3	8606.01	2988.72	8400.68	19828.4	13798.9	9245.77	6966.89	6804.56	2826.52	5993.87	7335.48	4373.04	9714.56	6070.74	18318.8	7142.35	5557.02	2611.48	4701.11	3618.57
1471			1,2,3,4-Tetrahydro-beta-carboline;Deoxypeganine	9.49563939815977;9.77687391057185	MS1 mz matched	171.102	87.5525	334720	472608	366893	366899	351283	392648	410636	354081	388635	469209	364294	271569	268818	251332	232365	300107	242906	407404	395242	270310	339069	273923	180919	189934	171447	264561	241912	214147	158847	193052	177617	192618	274707	206402	375221	246042	371449	145080	155042	221578	219283	185795
1477			1,2-Dihydro-1,1,6-trimethylnaphthalene;	11.0779827385034;	MS1 mz matched	171.127	27.028	45478.6	45837.9	42658.2	36946.1	58426.2	50031.8	37542.9	37029.5	41200.6	51160.2	53743.9	30572.2	23276.6	38262.2	52221.9	29934.1	39561	39665.3	56847.1	21997	45264.6	104939	32894.4	36466.5	45029.6	55074.6	29284.2	43500.2	51115.3	43461.6	49561.4	44542.6	47636.2	51937.3	46304.8	25788.8	56829.8	51750.4	47209.8	45230.8	63994.9	36937.6
1501			Pyrophosphate;	12.8806340916793;	MS1 mz matched	172.946	26.9275	132664	127707	146436	98333.9	144923	144847	124482	112885	117941	117116	104672	85146.5	72444	118176	102185	100884	102514	121909	128603	107341	139119	128998	103567	102582	122552	150944	103799	113649	40044.2	77367.9	104358	63557.3	123545	96707.2	91008.9	91202.7	128893	108821	159905	126503	176879	107182
1510	cis-Aconitate	0.9887			MS2 forward	173.008	416.175	188889	231214	232654	269007	317193	245549	290961	210711	255027	248736	173832	135657	168782	78835.9	140660	126891	133387	61833.4	163843	167060	111839	203307	150191	265583	200487	334728	192146	348584	252472	110650	168408	237101	204134	192285	233561	247061	355888	378231	264023	213726	149017	126046
1516	Shikimate	0.9369			MS2 forward	173.045	331.378	32094.9	43042.7	31161	33886.1	35577.3	31605.1	35584.1	29830.5	42367.3	34920.8	142177	87702.6	75705.1	78745.8	93427.7	94655.3	33387.8	48038.5	53041.5	31231.2	30961.8	29041.8	27159.9	17843.7	25253.5	45678.1	37483.3	28523.5	21413.4	27843.9	9942.94	19188.5	18054.1	16456.6	23523.8	11683.4	17229.3	18870.6	19614.6	16297.2	10510.8	10161.8
1531	L-Arabitol	0.3488			MS2 reverse	173.117	135.986	15321.9	21949.8	13189.1	13750.1	15296	15695.3	14206.4	15433.1	14371	20895	9718.07	8460.45	7539.59	12047.2	12206.9	7239.45	10446.9	18531.3	15714.4	9582.66	9015.6	13592.9	15145.6	6334.8	10388.4	14874.6	9438.18	11188.8	5478.24	5371.23	5008	7804.22	6295.63	6989.86	12767.7	6325.38	7447.3	6552.55	5406.22	6310.29	7346.21	5459.24
1543	Indoleacetic acid	0.6733			MS2 forward	174.055	133.34	15193.5	17859.7	12259.5	14147.6	16443.4	16568.4	15834.7	14755.2	15865.1	14116.7	1353.49	2061.17	2470.41	1836.74	2024.22	1694.23	1426.3	1643.08	1717.64	3054.98	2374.09	3041.99	26198.5	7255.29	9385.87	3408.23	7261.81	5100.85	22351.8	54540.5	81102.5	30336.7	30878.1	44245.8	40370.4	42606.5	40199.9	32297	22930.4	80044.8	12133.4	16737.6
1547	L-Citrulline	0.9017			MS2 forward	174.088	365.884	1688.41	2571.89	2713.84	2937.85	2099.45	2340.97	3586.3	2915.49	2849.77	2830.04	2990.35	2797.04	2969.9	1785.42	2886.87	3025.45	2120.32	2469.52	4128.63	3489.94	2524.47	5014.29	2822.44	2874.07	3861.76	3379.14	2629.78	4569.94	3540.64	5026.19	2377.72	2615.61	3504.36	2240.01	1489.24	3621.59	3172.84	4306.61	2766.11	4517.9	2255.32	2880.16
1551					Unmapped	174.937	403.692	208358	204489	253412	223812	222974	226652	260793	216893	233507	220458	240154	215635	252756	217346	227492	220733	236444	273410	179994	240973	210668	249546	223363	266855	241648	237797	255438	248236	270420	204488	255053	244819	267584	220879	247330	220637	240814	198002	258952	206565	218552	221903
1558	2-keto-D-Gluconic acid	0.9343			MS2 forward	175.024	344.893	6445.27	7143.97	8192.73	6047.97	4180.07	6706.11	5288.78	6130.4	6346.51	6985.43	9307.65	6935.04	8293.76	6731.16	7127.53	5450.23	8580	8784.64	9379.16	24993.5	9463.82	11065.1	9150.01	5761.62	8673.03	8109.83	8619.96	6500.7	6923.42	28374.2	1878.96	28145.4	7099.49	8540.32	3586.24	4855.33	4218.47	5031.29	4038.4	26194.1	2622.34	2971.18
1560	Maleic acid	0.4999			MS2 reverse	175.024	49.211	22122.1	30538.3	30876.8	36552.4	24751.3	33311.2	18557.1	26503.6	30377.8	27730.4	25088.2	33242.7	33320.7	28018.8	28410.2	25653.5	24824.1	24523.1	22965	27192.3	23944.5	24357.1	25979.6	25055.7	20209.9	32368	24120.9	26629.4	27018.1	32817.2	32913.7	31482.8	29584.7	32414.1	22458.3	29096.5	27201	24151.7	27828.9	25830.5	17486.6	26157.4
1563	Allantoate/Allantoic acid	0.9676			MS2 forward	175.047	333.814	5019.99	4254.86	6066.91	5450.09	5526.02	5679.25	4735.31	5264.31	4528.37	4970.14	10794.5	10464.8	9803.34	9024.88	12383	10189.6	6985.25	5488	9051.89	6326.98	8749.39	5333.45	3885.7	2983.05	2745.21	2781.03	12403.5	5376.67	2999.3	3277.18	4936.42	4812.44	6620.29	4073.58	5378.31	6082.04	3960.18	3582.18	4928.99	5599.23	7464.13	4208.15
1592	Esculetin	0.658			MS2 forward	177.018	39.9605	15498.2	16282	17511.8	18446.7	14481.7	17064.7	13445.6	11685.3	16052.6	12056	5579.49	7149.14	9407.24	10708.6	8618.05	9733.76	12222	11942.7	6284.71	9636.85	14348	10868.8	29080.9	11804	21353.8	20555.5	18088.5	22333.7	41314.3	21155.4	7319.8	18857.9	15288.1	21426.5	47329.2	16135.2	22492.4	14801.9	63055.3	6363.87	141153	51979.4
1597	Galactonic acid	0.8061			MS2 forward	177.039	84.315	1.64532e+06	493378	1.65933e+06	1.727e+06	1.74767e+06	1.8036e+06	1.59032e+06	1.77745e+06	1.51232e+06	1.5749e+06	3.02156e+06	3.08822e+06	2.98788e+06	2.76557e+06	2.81782e+06	913417	1.70257e+06	2.00493e+06	1.43577e+06	599307	1.38123e+06	1.30573e+06	619760	636773	1.02267e+06	1.63268e+06	1.65604e+06	1.15194e+06	679135	895131	512579	970293	1.15518e+06	988816	689160	1.07925e+06	340043	1.27116e+06	527392	714279	146732	737367
1606	4-Methoxycinnamic acid	0.8894			MS2 forward	177.055	36.2875	12531.3	21773.9	31026.1	19288.1	33065	28845.8	21826.2	21920.9	27087.4	30574.3	4840.57	17628.5	8388	8738.76	9740.14	6066.41	37646.9	37192.4	29199.4	12799.5	36439.8	63004.8	5361.43	35156	29328.7	35750.7	32017.8	26460.6	12292.7	4196.96	23428.5	17680.2	35250.5	23139.3	28187.4	16881.3	72316.1	5066.03	40745	10296.2	32026.7	15490.1
1644	myo-Inositol	0.9625			MS2 forward	179.055	368.017	299127	270115	261195	311617	279657	264468	303677	263927	299249	280469	185628	153990	179713	150164	142057	148989	173662	159774	200549	213821	211494	241772	504046	407181	438074	410106	324952	429062	442042	242758	229458	329053	297453	300727	204623	250110	312372	279840	252408	220482	221687	185168
1645	D-Fructose	0.977			MS2 forward	179.056	247.857	2.77953e+06	2.88833e+06	2.56444e+06	2.79398e+06	2.89336e+06	2.93239e+06	3.09936e+06	2.99304e+06	3.09809e+06	2.99671e+06	8.52306e+06	7.10199e+06	6.29833e+06	6.59734e+06	7.16185e+06	7.86285e+06	2.58052e+06	3.1939e+06	2.65295e+06	2.27302e+06	2.04478e+06	2.1494e+06	2.40806e+06	779396	1.38607e+06	3.36389e+06	3.10617e+06	2.2724e+06	916835	975507	408050	1.24049e+06	1.15603e+06	1.11872e+06	2.02717e+06	1.41431e+06	1.97888e+06	1.8444e+06	428998	766825	218777	481201
1652	Coniferol	0.486			MS2 reverse	179.07	139.925	38353.1	36120.4	31431.7	37357.2	36488.7	36910.4	32815.8	30061.1	27420.5	29998.6	25467.4	50569.2	39789.1	45429.8	38427.9	28827.1	130696	142388	125220	134387	179747	149593	7893.12	26953.7	31909.9	113823	74679.4	52648.5	18333.7	13305.1	9135.26	12899.8	12530.9	10289.3	13207.8	6539.86	16213.9	5341.2	16030	25653.2	8031.42	5813.39
1687	D-Sorbitol	0.961			MS2 forward	181.071	276.667	775708	789504	723504	756754	875873	757118	806436	918741	770046	772809	108611	159474	129848	161866	289642	155355	300769	256395	205249	179677	267288	480456	2.16491e+06	1.06872e+06	2.29683e+06	1.14975e+06	1.19513e+06	1.31619e+06	863706	653395	1.01363e+06	779314	518586	1.1123e+06	1.1203e+06	1.53713e+06	1.35302e+06	2.13628e+06	675084	760172	4.60971e+06	480110
1703	4-Pyridoxic acid	0.9953			MS2 forward	182.045	40.48	91263.5	113627	96769.5	92221	102478	94820.2	95620.6	88082	79021.3	102842	6817.9	4296.47	10205.9	5767.96	7888.95	8977.29	5167.1	20206.4	5231.78	5167.79	6105.64	6494.26	4839.94	10275.7	10777.2	7474.41	9806.18	14098.5	11801.9	59089.5	30053.2	33947.8	33969.3	35209	112346	53425.2	44515.4	42881.7	63512.5	49672.6	286766	133894
1705			4-Pyridoxic acid;Choline sulfate	10.0637433526901;-8.19419141081006	MS1 mz matched	182.048	139.59	189855	166080	171926	205451	181956	193903	166804	149194	133328	145636	3878.4	4923.09	2021.7	7333.87	3713.31	3994.04	7275.31	8774.46	7645.87	5814.54	7051.94	7606.32	3866.72	16991.5	43697	9358.47	9723.72	15279.6	5954.78	4725.36	16372.1	57490.5	52219.8	34799.3	138316	35175.4	56655.2	21135.1	124862	112845	1.45784e+06	257970
1711					Unmapped	182.525	173.852	5011.57	6627.28	4772.4	6093.37	7351.59	6900.85	5292	6706.37	5309.4	3861.19	5953.06	6608.32	6372.71	6006.42	5700.24	5796.08	5547.75	5878.17	5527.68	6265.55	5748.33	5835.66	6151.27	6899.59	6418.77	4270.97	6335.46	7303.4	4732.07	5551.1	4322.05	6112.89	6113.79	3009.68	4243.18	3933.31	5648.94	7512.46	6177.16	3316.26	6543.16	4873.24
1718	2,4-Dinitrophenol	0.39195			MS2 reverse	183.005	75.293	39578.3	47679.4	52519.3	41461.1	58161.2	41856.8	49267.1	43034.1	48021.1	46945.2	71197	51205.1	63474.1	74263.7	70680.6	76104.3	43202.8	38408.5	50234.7	37405.3	39277.4	35521.3	41532.3	32966.9	34282.3	38346.5	37348.6	36140.4	28495.8	32323.5	31502.7	30776	35033.3	34871.9	40497	36873	46139	36944.5	31297.6	38055.3	26855	33450.9
1726	IS	1			MS2 forward	183.082	173.851	2.38221e+06	2.11736e+06	2.45163e+06	2.47531e+06	2.50483e+06	2.56355e+06	2.44882e+06	2.33884e+06	2.2896e+06	2.26211e+06	2.00941e+06	2.24782e+06	2.27069e+06	2.04724e+06	2.3856e+06	2.14312e+06	1.89173e+06	2.23334e+06	1.97902e+06	2.14623e+06	1.99758e+06	2.16142e+06	2.15265e+06	2.03274e+06	2.17315e+06	2.24923e+06	2.16875e+06	2.13576e+06	2.28666e+06	2.35735e+06	2.14101e+06	2.06218e+06	2.2767e+06	2.16731e+06	2.3616e+06	2.20235e+06	1.95286e+06	2.25366e+06	2.19849e+06	2.2241e+06	2.13085e+06	2.15499e+06
1753	3-Phosphoserine	0.34615			MS2 reverse	185.011	56.124	9337.23	7988.76	8486.03	9890.79	10566.9	7811.75	7116.99	7779.85	8396.12	8172.95	7134.72	4937.37	2731.3	6557.69	5596.89	3813.41	1993.34	7408.77	7577.61	6361.65	4829.56	5987.91	7389.3	5630.67	8742.21	6694.51	7331.04	7038.25	4477.36	4785.69	5744.91	5382.27	7566.63	3280.66	8163.37	7328.27	7027.02	7644.99	7220.33	3586.63	4520.01	3274.82
1754			Calcium propiote	4.81506	MS1 mz matched	185.021	275.575	233185	288515	256187	316814	292419	292100	321659	308447	265831	292832	285098	408219	317593	332948	573962	305861	403797	567309	419334	378864	461348	443377	175678	283606	423680	678110	536318	427344	289533	106723	125402	197564	149067	128627	260933	269206	223568	211864	105521	130952	318542	66868.8
1763			1-Phenylethyl formate;2-(2-Furanyl)-3-methyl-2-butenal;2-Ethyl-4-(2-furanyl)-2-propenal;2'-Hydroxy-5'-methylacetophenone;2-Methoxy-4-vinylphenol;2'-Methoxyacetophenone;2-Phenylethyl formate;2-Phenylpropionate;3,4-Dimethylbenzoic acid;3-Methylphenylacetic acid;4-Coumaryl alcohol;4-Ethoxybenzaldehyde;4-Ethylbenzoic acid;4-Hydroxy-3-methylacetophenone;4'-Methoxyacetophenone;Benzyl acetate;Ethyl benz…	-16.647300307294;-16.647300307294;-16.647300307294;-16.647300307294;-16.647300307294;-16.647300307294;-16.647300307294;-16.647300307294;-16.647300307294;-16.647300307294;-16.647300307294;-16.647300307294;-16.647300307294;-16.647300307294;-16.647300307294;	MS1 mz matched	185.142	26.526	16178.6	12286.3	13470.1	13919.4	17839.4	15489.4	9681.42	11670.1	13418.1	10537	12724.1	11646.3	8321.67	12112.5	10770.8	10379.5	10913.9	16886.9	12931.3	7814.58	14634.9	12033.7	39440.1	9577.65	13964.1	16905.6	11901.8	12891.1	9901.94	11193.6	11288.5	9433.84	15995.2	13746.2	22496.1	9705.3	14864	12190.3	17430.4	14055.9	11878.6	10608.7
1785	D-Xylulose	0.7083			MS2 forward	187.005	87.8075	42202.3	40977.7	47079.1	52649.7	55433.4	54989.9	50753.5	45448.2	45489.4	35702.4	79604.1	81911.7	88029.9	44196.6	84536.4	61902.3	43746.4	67270.5	41037.7	42704.4	34218.7	55176.4	40220	33639.2	47367.5	67459.6	52396.8	44736.7	38545.5	44597.1	31657.7	41106.8	43787.3	43343.5	39101.4	36992.8	24679.7	28494.2	41093.7	25699.2	20604.7	42285.7
1787	Homocitrate	0.6202			MS2 forward	187.024	348.921	5156.68	4174.08	5000.81	2685.32	4877.3	5567.49	6121.47	5684.02	4876.91	6395.79	3730.79	4391.35	5165.64	3388.98	4171.25	2925.92	6822.01	5202.78	8709.78	7137.63	6898.67	7672.69	4400.14	6589.81	4253.19	6726.65	6378.09	7461.3	4771.37	2752.86	3955.54	5923.81	4401.87	4037.72	5254.31	4340.29	4528.35	3316.28	6041.79	3033.45	14935.3	3254.29
1789	Barbituric acid	0.47255			MS2 reverse	187.035	281.09	54224.5	61893.4	63872.5	62025.1	73297.4	72349.9	65906.1	69257.6	63514.3	69616.5	40254.9	65010.1	70590.6	58814.7	82288.9	57024.9	34984.9	21756.4	57481.9	58698.3	62802.8	57592	62383.9	38058.2	46163.2	66389.1	60057.8	62394.9	75126.1	99542	60473.9	75275.6	75870.5	62264.2	126509	107470	100510	134858	45627.4	147872	79841.6	82809.7
1797	N6-Acetyl-L-lysine	0.9379			MS2 forward	187.108	239.054	6621.24	8672.33	7847.36	7743.16	8334.61	8596.41	9205.08	7517.88	8059.44	8722.28	4410.35	4481.62	3417.37	3818.04	4521.16	3303.2	10412.1	15415.2	10869.8	3651.89	3133.06	5586.99	3381.21	2779.27	3048.22	11414.1	10479.3	8709.82	2474.45	1035.18	1928.62	3522.54	3197.35	2441.68	5039.29	2174.42	4254.1	1824.8	2259.23	2054.6	7835.97	2355.59
1798			(2R,3R,4R)-2-Amino-4-hydroxy-3-methylpentanoic acid;2-amino-6-hydroxyhexanoic acid;Fagomine;N-(2-Hydroxyethyl)-morpholine N-oxide;Fagomine;N-Hydroxy-L-isoleucine;(4S)-4-Hydroxy-L-isoleucine	-3.69366841323186;-3.69366841323186;-3.69366841323186;-3.69366841323186;-3.39929090783623;-3.39929090783623;-3.39929090783623	MS1 mz matched	187.108	327.656	32413.1	25543.9	24788	32554.5	31888	27468.5	31443.3	32439.9	33331.3	28163.3	9465.24	11699.8	15709.1	10685.6	10696.8	8332.71	9151.51	2664.76	6274.03	21592.8	11133.3	11912.8	16371.9	21800.6	18964	33221.9	13892.8	18683.3	26862.3	28151.9	41388.7	22793.7	20829.6	28534.9	17345.8	26519.2	31259.5	33706.9	29696.3	43486.3	30302.6	21836.5
1816			N'-Nitrosoatabine	8.38119	MS1 mz matched	188.092	243.039	10761.3	24329	22489.5	24010.3	24934.6	23255.1	25157.9	20611.1	24801.7	22854.6	15638.1	17651.8	15519.6	15577	25062.3	22415.6	13348.5	12908.3	9162.82	14591.2	4618.93	9060.21	13129.3	5578.64	9573.17	14967.1	11576.1	10985	17579.2	16196.9	11581.7	15112.4	17413.2	18780.8	61270.7	19780	33621.5	34031.4	19013.1	46396.4	18778.3	16355.5
1828			Oxalosuccinic acid;Oxalosuccite	-7.11799575236364;-7.36797897398816	MS1 mz matched	189.003	73.782	814079	753861	912734	962439	921227	887954	826601	902186	752882	730647	231014	285165	246850	215935	240533	186760	955183	746590	500626	797402	950703	656468	935197	1.66504e+06	946230	1.06851e+06	912989	1.03949e+06	1.39441e+06	1.32847e+06	1.29763e+06	1.03803e+06	1.13581e+06	992032	786099	1.16527e+06	932009	755182	1.49716e+06	577583	220741	692530
1833	Citraconic acid	0.4958			MS2 reverse	189.039	285.027	14587.2	12078.5	11327.8	17802.3	18238	16237.5	15640.3	15504.9	14549	13787	29775.5	30482.6	24654.3	27600.3	38458.7	20792	13996.3	21194.7	14049.1	13878.4	10971.2	13634	16305.5	8800.01	17521.2	18549.6	19069.6	13974.4	9923.68	12376.9	6610.97	9870.96	13663.5	6892.67	13685.7	12161.4	27615	10174.1	13410.7	4768.57	7787.61	9440.79
1847	5-Hydroxyindoleacetic acid	0.6057			MS2 forward	190.049	255.757	1855.87	3750.36	2088.39	2449.48	4198.41	2836.06	2508.33	2937.46	3702.39	4059.34	2870.25	3767.54	3429.77	4103.16	3706.31	3484.09	2997.11	2573.29	3174.45	3468.07	3373.5	3541.09	1985.11	1981.41	1904.76	1922.85	318.78	3356.65	5381.64	4218.57	4723.81	6440.28	3926.06	3449.77	3932.76	4296.48	3821.28	4128.81	2967.74	4040.22	3873.37	4027.38
1849	5-Hydroxyindoleacetate	0.6025			MS2 forward	190.053	182.113	1560	1140.68	2192.01	1912.84	1960.12	1502.22	1607.52	1951.66	2082.01	1403.01	332.976	383.602	115.902	285.205	60.7195	504.574	930.32	1732.56	1889.29	749.7	948.192	1287.47	2761.31	669.754	1594.55	3448.93	1959.51	3177.34	564.461	178.181	951.979	1440.11	1175.21	1396.72	2376.72	1209.73	1747.54	1427.69	627.703	941.529	3685.05	1780.97
1863	Citrate	0.8949			MS2 forward	191.019	573.795	82375.2	109210	85375.1	98430.4	95020.1	81207.3	95493.7	76315	122601	81137.9	88456.5	72842.7	105315	67581.8	77562	72641.7	115946	79624.1	83777.1	73091.3	96462.9	104150	124912	158147	96566.5	148269	75721.9	135694	147723	74094.7	75024	90391.7	143934	86046.4	99449.3	100760	129064	127581	177062	107249	81712.6	91029.9
1866	D-Galactarate	0.7182			MS2 forward	191.019	155.145	33624	52732.2	31866.2	58847	36235.9	29499.5	37517	30375.8	61240.1	33286.5	23732.5	19412.9	19399.2	16555.5	15823.5	19400.8	74138.6	41440.5	29609.9	40827.9	36274	37046.4	80586.9	48314.6	45113.2	82315.8	58176.1	48051.2	117002	49774.9	34675.7	42333.6	33799.7	32550.5	41925.3	33021.9	35074.8	46780.6	36323.4	33053.3	17247.6	20308.2
1870	Quinate	0.9891			MS2 forward	191.055	349.986	429195	491964	485721	479689	457059	442038	486323	444978	516703	554880	1.82613e+06	1.14557e+06	1.0098e+06	1.17541e+06	1.55146e+06	1.24061e+06	601621	744821	796920	684694	473464	661831	474460	313725	420726	629452	505872	381675	402063	342808	202213	320811	299666	265580	296867	179954	288425	248389	325853	228860	185779	218135
1878	Jasmonic acid	0.39635			MS2 reverse	191.107	136.245	53005.8	47277.6	46847.5	52191.9	44821.4	47291.4	46383	45339.2	33422.4	36518.4	24570.2	38692.5	33099.5	35630.1	29695.3	21410.8	29706.9	34858.1	33461.1	35027.1	44832.4	36180.7	35745.6	40312	51050.5	50625.4	50456	49367.5	49521.6	53359.9	45290.7	60600	76445.2	63553.2	65943	55691.4	45447.3	38635.2	127666	52758.5	63245.3	65272
1891			Fe(CN)3	-8.95895	MS1 mz matched	192.956	295.68	9501.25	9844.63	11628.8	12480.3	10566.8	10390.6	11407.3	8582.97	11629	10808.4	12344.6	11198.2	9695.68	10016.8	8167.83	10753.6	11922.6	5881.61	13397.7	13017.6	12906.1	17435.9	10336.5	12843.6	12813.4	15797.4	14975.5	14247.7	14111.6	8419.56	10504	16179.5	15231	9558.39	10582.1	9617.42	10676.6	10513.5	13633.7	14096.3	10603.4	7498.23
1903	Meconine	0.4871			MS2 reverse	193.05	119.025	35403.3	50824.3	37031.2	36841.8	38109.9	37707.2	34745.5	34574.2	34753.1	35563.2	8811.6	12397.2	11738.2	12079.5	10845.9	8730.08	16921.4	18852.1	13728.6	27016.2	30904.8	19873.6	34800.8	59641.6	53313.1	45844.3	38212.6	34817.7	41223.7	45773.9	41889.2	47121.6	48514.7	45925.7	42213.3	69913.5	75565.6	67819.1	88810.8	52072.2	50715.6	45194.1
1904	Scytalone	0.9895			MS2 forward	193.049	147.922	48058.6	47974.1	47291.7	50925.3	67213.2	62304.3	51962.1	41883.2	51217.6	39054.7	8060.84	7856.29	8049.87	9505.37	13445.3	6175.66	12070.3	12946.8	15785.9	13943.9	14097.8	6121.72	19418.5	25179.8	12632.8	15478.7	25377.5	25869.7	9478	14505.9	22807.1	24777.7	27190	25330.6	27630.7	37148.1	30093	23816.4	22455.6	59721.8	38196.4	23584.4
1924			4,6-Dichloro-3-methyl-cis-1,2-dihydroxycyclohexa-3,5-diene	8.27406	MS1 mz matched	194.045	153.724	91389.9	77218.6	94353.3	88475	106288	86362.1	91792.5	80295.4	77526.5	71156.7	32604.8	61443.5	68405.4	87893.3	81419.9	57422.6	60349.4	50286.3	39212.6	160568	115293	138455	163149	183010	213486	63978.7	60399.8	111833	229500	218304	152609	174027	172887	159815	205434	155839	78896.7	172473	213007	106623	116653	158447
1925			4,6-Dichloro-3-methyl-cis-1,2-dihydroxycyclohexa-3,5-diene	10.1265	MS1 mz matched	194.045	45.132	638111	747025	647342	765415	745178	752440	827840	724837	734837	732491	725741	773287	480744	339542	392230	288631	1.72077e+06	1.95646e+06	2.1481e+06	936099	970117	668005	465891	710233	476143	1.39506e+06	966972	1.27687e+06	212689	127052	180585	1.00052e+06	1.37576e+06	1.34609e+06	781973	940424	871944	243643	253506	178083	318360	249474
1935					Unmapped	194.927	403.692	298941	320187	402453	410778	329763	314852	393040	326416	324304	366964	383649	335868	329609	387424	319141	386170	437598	430285	322708	404868	354829	374128	280308	438344	376914	375838	337168	396044	358277	262689	346875	314085	299501	240802	313919	331776	324442	222766	335713	265507	228177	273622
1951	Acetosyringone	0.7303			MS2 forward	195.065	74.155	79045.7	91497.4	99063.8	87007.5	86121	101556	97554.1	84176.9	95021.2	92280.8	49660.9	84109.5	81763.9	139280	108531	78881	234549	206178	221658	276441	340409	231577	196991	234934	205661	258129	208313	261632	134109	93927.6	87348.1	59082.3	69481.5	70523.1	52413.3	53696.2	72174.7	43204.3	61982.5	41946.1	29966.8	35043.5
1979					Unmapped	196.925	295.653	25457.3	27524	30382.8	32719.6	26807.9	27223.3	27503.6	25661.9	29791.3	30274.2	32485.9	28800.2	23110.7	26031.4	24025	30647.2	36575.3	17545.3	38676.4	30072.3	33838.9	41628.6	29224	31472.9	34288.9	42262.8	33310.2	35390.6	35038.7	25257.4	26330	38741.6	37167	27283.6	30081.7	24947.9	32738.6	27301.1	30169.1	28262.1	28683.2	22857.2
1980			(±)-Sulfobutanedioic acid;Phosphoenol-4-deoxy-3-tetrulosote	23.1170869056641;-24.7483621887054	MS1 mz matched	196.981	26.953	31356.2	32235	37043	24174.7	31522.6	34760.3	24842.6	26112.9	25449.7	23661.4	24122.5	19933.6	16237.6	28982.8	24115.5	18335.4	20392.1	25081.4	27449.5	24422.1	31739.5	30315.4	20718.2	23799.5	23034.4	32097.3	25605	26873.3	33398.4	33732.1	22558.4	32516.1	28987.2	23345.4	26002.6	15050.4	29568	22551	37014.4	26967.8	37354.2	22953.3
1984	Fosfomycin	0.45475			MS2 reverse	197.02	360.745	5257.01	5737.02	5768.89	5544.1	6472.58	5388.83	6166.77	7102.1	6409.8	5204.89	4104.26	5149.07	7631.17	7521.25	7643.51	5507.48	4394.2	4214.08	6425.79	6881.34	5818.55	6966.66	6095.49	6629.15	5439.59	6360.28	6189.97	6512.87	5582.46	6637.81	7489.7	6280.35	6715.95	6038.43	8891.77	9014.1	7789.36	6265.63	10041.7	9532.51	11695.7	5197.85
1987			3-Mercapto-3-methyl-1-butyl acetate;Ethyl 3-(methylthio)butanoate;Ethyl 4-(methylthio)butyrate;7-Mercaptoheptanoic acid	-2.77902122115767;-2.77902122115767;-2.77902122115767;-3.08505813784766	MS1 mz matched	197.044	302.425	9179.43	8672.03	10760.8	9751.2	9270.73	9928.27	11366	10241.9	9474.36	9161.71	3598.83	7582.88	5573.31	7426.95	6460.7	4398.88	25209.8	29851.8	23019	24266.9	36749.2	22827.9	22042.5	20647.2	18148.1	38613	35954.6	34621	12865.6	3618.15	5003.34	9634.78	8507.07	6820.78	4779.48	8478.74	9555.51	3887.82	3998.24	3541.92	4005.92	2939.34
2006			3-Methyldioxyindole;4-(3-Pyridyl)-3-butenoic acid;4-Oxo-1-(3-pyridyl)-1-butanone;3-Methyldioxyindole;4-Oxo-1-(3-pyridyl)-1-butanone	-8.14714143406941;-8.14714143406941;-8.14714143406941;-7.97236410637042;-7.97236410637042	MS1 mz matched	198.031	219.971	165861	172923	168865	166154	172966	172826	183099	164133	169186	168368	163259	145731	151980	142118	157086	142137	161627	124717	176485	168543	169700	180667	174430	162127	158487	195074	166303	171533	192045	162618	163457	177696	187562	170526	172152	180962	169395	181662	166785	178191	173740	173947
2025					Unmapped	198.941	27.04	10559.7	12729.1	14061.5	8458.53	13297.3	12110.3	10389.4	12033	8507.78	8270.08	11585.8	8679.46	6545.58	10595	7736.29	9901.44	8429.18	11114.8	10608.4	9221.09	14003.2	11966.4	8624.77	8865.47	8913.12	13016.2	6627.86	11066	5319.06	8957.5	8192.45	7525.21	11101.1	9396.55	11416	9410.14	11475.2	11755.8	13529.6	10851.1	15373.4	9502.37
2026			Mercuric oxide	20.6455	MS1 mz matched	198.953	155.7	87673.4	123425	99199.7	113165	130152	113519	109281	129023	114212	157074	108123	105563	100664	84726.1	106056	89632.1	180562	131033	134045	130335	130988	142717	103108	117363	87209.3	109797	104403	113990	78331.8	60838.3	123418	77894.3	124213	118237	64622	92697.2	112509	115348	142059	116955	111832	134369
2032	L-Gulonic gamma-lactone	0.8376			MS2 forward	199.021	74.191	59809.4	53357.1	62700.8	65201.3	53009.5	61232.7	61518.4	55441.2	47636.3	43672.2	30682.7	43560.6	25945.3	45397.9	22431.7	38284.3	49966.7	45927.1	44687.9	67638.3	52875.9	45454.1	63693	58337.3	52198.2	69050.6	46181.7	47988.3	62973.9	74488	66734	53456.5	66517.8	55731.2	50652.5	60539.5	54280.4	51592.2	75470.5	42592.3	959.372	50389.5
2046			2-Hexenoylcholine;Tegafur	-5.26565441343496;-15.4870605609895	MS1 mz matched	199.157	27.0215	39176.4	39177.8	43417	28534.1	42939.2	37151.5	29301.7	43480.1	29835.3	28973.4	32582.9	25624	41508.7	36593.2	26409.9	29411.2	33098.4	38060.2	40130.6	31927	39736.3	31592.7	41476	27427	36656.5	41109.3	28703.5	31852.2	40059.2	38324.1	29941.1	41774.3	47312.3	30778.2	29098.3	22902.8	48035.3	43129.4	44626.6	37856.1	54814.7	28629.6
2047	Dodecanoic acid	0.47695			MS2 reverse	199.169	45.145	132073	90120.6	147036	88724.1	94074.2	166507	91858.8	130928	89568.8	83338.8	140449	113255	119740	108753	107605	100740	77319.1	78221.6	73026.4	92845.4	72979.5	87706.2	88189.2	78075.1	74212.7	70443.7	78629.8	74273.3	114941	151252	77083.3	73533.6	47489.3	67526.4	96771.8	135341	65053.2	191764	123267	79325.6	82324	89713.3
2062			4-Chloro-ortho-toluidine;5-Chloro-ortho-toluidine	24.8166228830712;24.8166228830712	MS1 mz matched	200.055	150.893	159846	128058	146878	155430	148415	141108	129433	126352	124400	108306	19719.2	22306.2	22056.9	15643.2	16017.1	6906.61	42837.7	56728.9	41168.5	26800.2	30669	46840.7	82446.5	68527.3	59868.3	103421	111077	116950	63091.5	86161.7	79232.5	124001	127397	134539	106287	117696	143244	115451	62760.3	92311.7	37821.8	59464
2087	Sebacic acid	0.8836			MS2 forward	201.112	303.99	3195.98	3667.53	1704.49	4353.34	4259.86	3930.38	3703.1	5263.77	4107.5	3714.41	4729.97	5032.06	3099.01	3661.23	4463.85	3890.14	4563.02	49367.3	1436.34	4016.49	3896.42	1568.13	4613.22	4685.77	4916.43	4484.91	1900.54	4918.31	3837.57	3777.21	8502.13	1714.84	5417.4	4260.63	779.769	3579.68	3991.91	4232.58	4303.17	3733.54	1139.72	3764.13
2091			5-hydroxy-2-oxo-4-ureido-2,5-dihydro-1H-imidazole-5-carboxylate;Sebacic acid;Diethyl adipate;Dimethyl suberate	-8.00445665024539;13.7645612395515;13.7645612395515;13.7645612395515	MS1 mz matched	201.123	214.553	997.99	2492.65	2267.59	3176.02	3069.14	2707.99	3668.22	3204.02	2614.1	2936.23	1014.64	684.784	897.739	2070.31	368.722	167.79	3365.16	5106.91	4581.77	1053.12	4381.07	2478.74	808.621	1490.2	562.91	4135.64	2971.55	3377.49	1085.31	887.941	327.01	2207.47	562.294	832.5	2568.75	1639	2054.78	1173.06	484.224	529.25	2790.05	927.5
2102	N-Acetylmannosamine	0.3175			MS2 reverse	202.071	247.77	10191	11541.8	10141.2	12077.9	15934.8	12892.6	14003.7	12563.7	6972.3	12599.2	5733.68	7983.58	6148.28	6160.18	6682.64	7193.55	7171.41	7076.82	5654.66	7780.02	7216.67	7315.99	8153.22	6448.62	7374.43	11336	9891.47	10814.5	7543.9	9732.36	7054.62	8429.59	11265.4	8011.04	21155.7	12408.2	15169.3	31377.3	9541.13	13961.3	15629.4	10104.7
2118	L-Tryptophan	0.8673			MS2 forward	203.081	235.782	19844.9	17437.5	19665.5	20725.3	19751.5	24034.2	21107.1	21226	21673.8	23115.4	37905.5	52130.9	48607.1	48518	54855.1	38065.6	19129.6	12124.9	33950.5	29222.6	20412.8	20481.4	21041.5	17760.8	21573.1	28690.8	19605.3	18456.8	20403.5	13749.9	14203.6	19877.1	14601.9	10038.7	15577.4	11812.8	18551.4	12116.6	19972.5	14846.2	35858.1	11278.5
2119			Diethyl (2R,3R)-2-methyl-3-hydroxysuccite;Diethyl (2S,3R)-2-methyl-3-hydroxysuccite	13.054887853926;13.054887853926	MS1 mz matched	203.102	351.324	15871.7	14979.3	16956.4	14892	19406.8	14251.5	16182	15898.5	15091.6	15217.4	11313.4	11389.7	14444.1	9132.94	14639.5	11585.8	9358.2	3908.11	15581.4	21014.8	14203.9	16465.1	14265.1	13879.9	11804.5	15512.3	10226.1	16674.5	19968.7	20200.5	18355.5	16320.5	15746.3	14719.3	15244.5	17514.8	20659.8	24451.1	15800.9	24070.6	18533.2	12595.7
2135	Acetylcholine	0.5			MS2 reverse	204.123	70.732	1200.42	920.141	1067.38	1117.11	638.738	1595.62	1359.94	1217.3	1236.93	1275.06	19187.3	1237.3	1012.56	872.841	1228.39	6130.45	1078.03	659.201	2561.2	1659.4	784.64	1137.23	1197.43	1235.8	2124.11	1238.52	1033.35	1269.55	579.905	708.553	1130.55	616.869	1004.07	1080.18	3170.35	753.529	750.519	1231.17	1724.22	967.4	1496.12	31799.3
2153			2-[(2-Furanylmethyl)thio]-6-methylpyrazine;2-Methyl-3 or 5 or 6-(furfurylthio)pyrazine (mixture of isomers);Indolylmethylthiohydroximate	-1.56708484249494;-1.56708484249494;-1.64667650890685	MS1 mz matched	205.051	246.275	76001	79284.7	76512.9	78855.1	79796.2	73889.5	78032.3	78820.7	84060.2	76610.7	123652	113624	119216	110903	114411	119790	74958.2	82448.7	72042.5	71027.9	68954	64878.9	69945.1	45101.8	55542.3	80765.3	81819.2	75605.5	44004	46857.7	33121.2	50533.8	47134.8	55968.1	65498.5	58428.9	67698.3	62103.3	30845	44532.9	19923.6	31948.1
2157	Stavudine	0.4943			MS2 reverse	205.063	173.851	30061.6	29013.4	30048.6	28887.5	30599.3	31372.1	27859.2	26712.7	25001.5	25589.7	25227.1	29741.2	31822.8	29062	28937.4	23721.4	23502.9	29732.2	23062.8	25672.5	26199.1	33722.8	26105.8	23908.4	29709.4	27054.7	31458.5	25230.4	31400.5	24756.3	24053.8	29853	28441.3	22950.1	28320.3	26850.8	23499	27841.6	24641.1	20972.2	21861.5	24983.6
2159			(S)-2-Aceto-2-hydroxybutanoic acid;2,2-Dimethylsuccinic acid;2-Methylglutaric acid;4-Ethoxy-4-oxobutanoic acid;Adipic acid;Dimethyl succinate;Methylglutaric acid;Monomethyl glutaric acid;Solerol;2-Aceto-2-hydroxybutanoate;Mevaldate;2-Dehydropantoate;(R)-4-Dehydropantoate;3-Hydroxy-3-methyl-2-oxopentanoic acid;(S)-2-Aceto-2-hydroxybutanoate;Adipate;4-Hydroxy-2-oxohexanoic acid;(R)-3-Hydroxy-3-meth…	0.624409870954876;0.624409870954876;0.624409870954876;0.624409870954876;0.624409870954876;0.624409870954876;0.624409870954876;0.624409870954876;0.624409870954876;0.684659987602996;0.684659987602996;0.684659987602996;0.684659987602996;0.684659987602996;0.684659987602996;0.684659987602996;0.684659987602996;0.684659987602996;0.684659987602996	MS1 mz matched	205.07	87.7335	68990.7	71873.6	72335.8	75616.3	86159.6	87806.3	75038.1	83251.3	72579.4	66783.8	176336	148404	161484	117168	152566	132255	79621	120209	66109.4	91083.4	55759.5	84205.2	59297.3	50347.3	80286.2	97647.8	77167.8	70111.2	53773.4	70646.2	43958.5	53989.3	63261.1	52107.1	63455	45220.6	43582.8	52815.2	54075.9	38161.5	32482.9	62625.8
2165			(8alpha,10beta,11beta)-3-Hydroxy-4,15-dinor-1(5)-xanthen-12,8-olide;13-Oxo-9,11-tridecadienoic acid;3-Methyl-5-pentyl-2-furanpropanoic acid;3-Methylbutyl 2-furanbutanoate;Annuionone A;Annuionone C;Epoxyeremopetasinorol;Furfuryl octanoate;Methyl jasmonate;Octyl 2-furoate;(6S,9R)-Vomifoliol;(+/-)-6-Hydroxy-3-oxo-alpha-ionol;Methyl jasmote;(+)-7-Isomethyljasmote	-1.09083002797361;-1.09083002797361;-1.09083002797361;-1.09083002797361;-1.09083002797361;-1.09083002797361;-1.09083002797361;-1.09083002797361;-1.09083002797361;-1.09083002797361;-0.892294678562617;-0.892294678562617;-0.892294678562617;-0.892294678562617	MS1 mz matched	205.122	126.051	11620.6	10356	9889.86	10959.2	9811.76	10533.1	9134.77	8804.48	9733.53	9801.78	7056.89	8420.06	10168.5	9545.26	10333.3	9007.52	6608.18	7953.74	7292.29	6377.66	7778.29	6825.88	19511	18824.3	20934.5	12449.4	14513.7	17278.7	20617	9705.35	14433.5	10450.2	8958.66	16273.3	10074.5	12647.1	11635	22749.2	8880.54	12481.4	7288	6136.87
2180	N-Acetyl-L-phenylalanine	0.7309			MS2 forward	206.081	159.278	908.916	702.631	885.394	909.578	471.332	450.428	888.375	755.95	484.638	749.9	117.125	197.504	0	346.354	51.9063	52.3341	225.339	3240.65	380.406	264.516	162.094	423.722	426.854	355.152	191.593	425.91	211.552	414.034	166.968	51.2405	86.1166	507.361	252.771	353.472	1330.81	368.997	482.779	152.031	356.372	399.799	37083	376.262
2190			(+)-1-Methylpropyl 3-(methylthio)-2-propenyl disulfide;3-Methyl-5-pentyl-1,2,4-trithiolane;2-(2'-Methylthio)ethylmalic acid;3-(2'-Methylthio)ethylmalic acid	-7.03802181362003;-7.03802181362003;-2.6514068175319;-2.6514068175319	MS1 mz matched	207.04	155.974	22281	16608.8	17056.1	20916.9	24381.5	22886.9	19408.8	14440.7	18844.2	20956.2	22713.9	28371.1	37837.4	53398.6	42229.2	39282.6	16882.1	16376.7	13729.6	53657.1	23986.9	37506.7	119122	39191.7	86534.4	15528.2	13905	25925.3	106170	174872	46894.3	39972.9	34041.8	49671.3	33728.7	21189.6	14398.8	66917.1	824.2	33526.9	15626.7	25373.1
2191	D-Arabinono-1,4-lactone	0.9061			MS2 forward	207.05	75.1825	110620	122129	115806	122252	123633	115866	115151	128144	106287	105032	212647	220509	207576	216267	189301	225006	108646	109784	92049.5	90211.4	83226	89008.8	111934	49362.2	82019	111373	128688	113737	70459.8	59811.2	38916.9	80466.9	97943.1	75390.7	121047	94623	89687.1	101344	40201.3	54506.8	19168.6	60735.7
2196					Unmapped	207.067	277.133	8483.94	12864.9	10223.6	9998.16	11930.9	9425.65	11020.2	12523.5	11536	10666.9	3644.63	5263	4454.01	4501.26	2665.55	3949.94	4844.26	3045.11	3252.89	3203.58	3877.16	6956.3	22301.7	17562.4	26950.7	12140.5	11901.6	18661.9	15814.6	12004.7	18334.9	12330.5	10944.7	16172.3	18077.1	24450.8	21635.2	23430	13156.8	15432.3	35070.5	11113.6
2198	Sinapyl aldehyde	0.49685			MS2 reverse	207.065	115.361	21596.8	15768.4	18486.1	12761.2	13800	18473.9	15005.5	14954.4	15612.8	16531.3	8036.24	11441.7	6766.83	10189.1	6627.49	17264.1	35734.8	38537.6	28364.9	30059.1	42313.9	23363.6	6959.42	19167.2	16050.9	20495.8	18255.5	17703.1	13235.1	6715.56	10940.5	19332.6	20941	15389.8	20034.9	14582.3	15663.2	2172.14	31051.2	8848.94	14875.2	11576.6
2200	Mevalonic acid	0.9742			MS2 forward	207.086	144.076	13965.3	17076.2	13404.1	15757.7	15094.3	24918.4	14916.2	13943.9	13230.6	13108.1	6911.67	23886.3	22262.4	23751	1237.82	679.564	17691.7	25407.2	21006.7	15324.8	10087.9	23050.5	80063.1	22020.4	48949.7	31038.5	36438.4	36945	17713.7	2605.15	6360.85	7726.88	5937.61	7938.62	38424.5	21038.7	21662.6	7286.96	12030	46017.6	5215.85	7759.87
2217	L-Kynurenine	0.48765			MS2 reverse	208.084	27.069	867.988	909.212	785.866	693.545	572.16	495.36	813.714	1026.5	830.59	776.232	737.639	734.083	487.176	817.138	1030.45	1194.26	695.24	725.904	1012.32	856.776	973.982	560.756	671.715	915.636	1012.03	941.031	1029.72	769.665	1044.46	1017.69	1070.84	833.152	1121.12	615.116	1067.47	674.651	728.96	1066.11	927.043	948.15	719.737	470.206
2241	Sinapyl alcohol	0.9794			MS2 forward	209.08	144.753	34190.9	32933.2	32565.2	34455.5	31025.8	33981	32290.9	30072.9	27018	27910.8	13806.5	33266.7	21697.9	31175	17159.1	15536.9	91813.2	102166	105072	102677	143166	125180	31558.4	59574.7	52007.9	107565	94127.3	78289.2	40817	30191.2	19710.5	33093.3	29028.2	26585	18875.8	22449.9	24366.3	14797.8	26859.3	21540.7	22332	20816.1
2248	3-Hydroxycapric acid	0.49975			MS2 reverse	209.117	45.262	21030.5	12732.8	18715.2	18961.8	14636.1	22873.1	23455.4	14754.4	28378.7	16845.5	21580.3	14093.5	5786.97	14540.3	4440.45	18359.1	24805.5	32967.3	31252.6	18553	5268.84	6376.71	22723.9	15152.1	10945.6	8944.63	14070.7	19014.8	6630.54	8007.05	16983.8	23318.3	16033.2	23294.3	40760.3	19320.3	17013.1	11323.4	30145.3	14900.5	105610	36595
2271			Oxalosuccinic acid;Oxalosuccite	-7.11799575236364;-7.36797897398816	MS1 mz matched	210.985	74.0565	114469	100157	133108	134770	121149	117893	105544	113093	91813.1	92915.2	27821.7	43248.5	42987.1	29513.1	35090.8	23248.4	109489	91212.5	63201.3	103736	116343	95338.3	114627	171348	127652	120167	113882	125745	156358	165895	156787	125146	134233	125253	100195	148196	113198	105083	168212	74004.3	18194.2	88433.4
2272	D-Ribulose 5-phosphate	0.42355			MS2 reverse	211	308.763	1096.4	1282.81	957.823	1201.94	984.909	1171.56	1701.97	1496.64	1576.99	962.37	660.726	890.428	1087.55	621.889	864.378	590.835	1307.87	897.019	978.033	790.875	1032.83	1108.16	1615.68	1231.97	878.5	1067.25	959.372	2086.05	2038.58	1270.47	1940.36	2230.28	1994.84	1474.72	1131.88	2223.71	1381.98	1565.84	1578.61	1391.21	1109.25	1201.64
2304					Unmapped	212.956	295.524	17164	14487.3	17872.7	20720.5	15677.1	16236.1	16519.7	12682.5	16505.7	16739	18774.8	17208.1	14385.2	18019.2	13560.1	15426.3	22727.7	8176.55	24592.5	18862.3	20961.5	28106.5	17197.8	19791.2	23242.7	32416	25418	21629.6	21423	13075	13756.1	28237.9	24954.2	13321.3	17615.4	14081.8	18079.8	17413.7	20901	18151.9	17366.8	12135.6
2310	1-Deoxy-D-xylulose 5-phosphate	0.9006			MS2 forward	213.015	324.484	6777.79	9200.29	8269.16	7834.39	9104.3	6927.83	6648.98	5202.75	5234.81	4252.13	31218.4	4212.51	3781.05	5484.57	3768.76	21517.8	5049.8	6928.73	3802.65	8412.09	6160.84	7271.98	5566.65	8135.35	8705.82	12833.1	12053.8	10409.8	12546.3	10541.1	7840.48	9460.94	10008.7	6618.48	9006.04	16065.1	7205.13	10855.6	11301.8	6675.66	5975.17	6263.54
2313	m-Chlorohippuric acid	0.6634			MS2 forward	213.016	107.293	47957.1	39963.5	45184.1	45589.1	57558.1	42776.8	60353.7	40327	74353.2	51380.4	70520.7	68660.4	59243.3	68003.5	54733.8	60278.3	41381.8	52227	36696.2	33119.4	34212.1	30970.8	24947.1	18530.4	25931.4	42193.1	41427.7	33672	17636.6	22055.5	14321.8	26923.7	27259.2	25390.8	75014.4	28862.6	33166.6	30512	19558.3	21990.2	11852.2	21664
2330	Tridecanoic acid (Tridecylic acid)	0.49995			MS2 reverse	213.185	44.8105	30502.8	15232.4	30869.4	22530.5	22271.2	20018.2	25367.2	19499.9	21889.5	16554.5	22664.6	25218.9	26889.7	27426.4	33498.2	26189.1	17042.4	15572.4	15756.7	19126.6	16030.4	28253.8	20408.4	15246.4	16976	28967	19843.4	17418.5	21278.7	14667.6	13403.6	20697.8	13255.5	17899.5	17798.4	17706.3	11672.3	18250.9	15872	44471.7	16535.3	22434.2
2333					Unmapped	213.949	26.4975	30032.2	30312	30064.7	29115.9	30359.4	32177.3	31438.2	28651.8	26705.7	29036.8	12196.7	13758.6	24738.3	11026.3	9563.1	7226.24	11602	8700.8	9937.28	551275	36140.8	13199.7	8175.03	12758.8	16108.3	20450.6	17987.4	12591	2667.06	6317.39	9607.56	10128	21116.2	7521.28	13164.8	5995.82	7400.96	10252.8	8581.12	21851.5	6398.06	14987.1
2338	sn-Glycerol 3-phosphoethanolamine	0.984			MS2 forward	214.047	367.695	39620.5	39899.4	41376.1	46688.4	47924	39694.1	46770.7	42477.1	43080.7	42736.9	23761.7	36160.8	37448.9	31032.8	46331.1	35819.2	24964.4	23079.9	27284.6	44989.9	41026.3	46447.6	45862.7	59089.9	48242.9	57007.3	44134.8	65733.8	70799.5	53603.7	48288.3	66423.5	54067.1	40988.5	67947.2	75073.8	82505.1	66912.1	77345.9	67578.9	70745.7	41075
2357	Pectin (Galacturonic acid)	0.3342			MS2 reverse	215.013	155.873	45818.1	25177.1	45922.2	51727.9	52322.7	46612	41717.6	45012.4	35057.9	22357.1	42598.2	113350	69201.4	114334	65290.1	40427.7	23182.3	53120.2	24024.1	37606	32735.9	64441.3	21429.7	8874.27	24501.8	55279.5	56194	33428.4	19355.4	16554.6	8791.88	24839.2	26415.7	19302.7	32764.4	23113.2	16878.6	29800.8	11224.7	8027.09	5345.85	13298.3
2360			Chlorohydrin;Nithiazide	-12.9169367423703;-1.37896429085418	MS1 mz matched	215.031	245.914	358529	398185	323603	363654	379740	360249	366134	389305	367614	393785	891411	639048	684387	624104	657884	846834	405283	443505	403592	329991	302906	292384	306600	115201	185092	398945	374291	313629	110600	132405	57779.5	162073	175547	169208	266995	190645	268857	237855	58907.2	102216	24359	73440.5
2386					Unmapped	216.908	403.692	35285.5	36157.1	46577	41660.3	34507.6	37407.7	44289.8	39335.9	40963.1	43505.6	39215	39467	34388.1	41677.5	34547.9	41579.6	46567.9	40939.7	42897	39057.6	44571.7	50394.5	32389.2	45972.2	41791	42171.3	48722	43197.8	44807.5	30837.8	37378.9	39947	32967	26364.3	33896.7	36529.2	33019	30270.7	40513.9	30432	23474.4	30329.2
2393					Unmapped	217.002	260.542	2.19556e+06	3.33568e+06	2.22615e+06	2.79339e+06	2.93871e+06	2.57571e+06	2.97372e+06	1.7861e+06	3.10976e+06	2.09744e+06	1.58672e+06	1.83175e+06	2.00538e+06	2.40937e+06	3.05083e+06	3.11957e+06	2.56901e+06	1.81498e+06	2.94998e+06	2.79465e+06	2.24792e+06	1.64438e+06	1.81563e+06	2.99507e+06	1.82424e+06	2.45647e+06	2.31846e+06	2.48007e+06	2.44691e+06	2.04887e+06	2.62077e+06	1.80669e+06	2.34074e+06	2.1912e+06	2.54677e+06	2.86311e+06	3.0162e+06	4.49139e+06	2.65108e+06	2.62949e+06	2.30961e+06	2.46873e+06
2415			2-Hydroxydecanedioic acid;3-Hydroxysebacic acid;	-1.94254946675244;-1.94254946675244;	MS1 mz matched	217.107	315.542	4469.66	4907.72	4651.94	4797.12	4682.23	4295.58	4674.81	4215.5	5015.44	5818.62	6046.05	4155.6	3383.75	4283.86	2386.25	4303.06	4870.23	5302.68	8660.39	3903.14	5385.39	5296.89	1975.32	1882.3	2971.96	4492.93	3577.26	3556.35	1662.52	1008.69	1337.8	3424	3115.32	1840.4	4329.62	1845.93	2711.94	1469.68	1559.07	2778.96	1990.03	923.207
2434	Pantothenate	0.8775			MS2 forward	218.102	252.577	129505	154803	143229	150020	145620	153377	165791	192363	194831	157354	82786.5	90351.7	114857	94262.7	128665	99613.5	71590.2	75424	81371.6	67061.3	61212.3	80272.4	99521.9	85594.7	91475.6	140888	92101.9	111209	149069	135378	147925	165308	164161	172563	208392	170555	163213	192611	120242	182716	122766	98502.8
2435	trans-Zeatin	0.8195			MS2 forward	218.103	131.527	15535.7	17050.1	16142.5	16260.1	16464.4	17896.4	15097.9	15174	14669.5	14533.2	1578.22	2349.37	1514.28	2725.93	2643.49	1759.16	8809.31	12634	5025.07	3783.91	1246.95	5619.74	28601.9	13391.5	9215.17	14197.8	20230.7	20236.4	25639.7	5453.77	9594.11	7498.65	7518.59	7262.14	13689	21763.2	8291.21	11822.1	7708.06	7319.68	5326.65	10684.9
2452	3-Hydroxyflavone	0.3818			MS2 reverse	219.045	276.981	12012.1	11742.5	9619.2	8539.47	11360.9	12843.5	8154.1	12319.3	12189	10310.5	14467.6	13768	13941.3	3565	6566.86	15621.5	5536.38	7544.87	16143.4	17123.7	8437.79	6223.25	20316.2	16284.5	24342.6	14656.5	17185.8	17169.5	12347.8	8886.83	12883.5	11556.4	16786.5	17105.5	19223.4	19157.3	20203.9	18523	13222.6	11944.3	50504.6	9101.67
2463			4-Carboxy-4-hydroxy-2-oxoadipate	20.9314	MS1 mz matched	219.138	48.158	535778	717450	630249	697138	779349	805770	797251	776996	762250	694831	4390.09	86951.3	89379.7	21084.1	107787	34243.5	1.4134e+06	1.70188e+06	373704	738743	705892	505684	2.07002e+06	8.2277e+06	7.99398e+06	3.19693e+06	5.70502e+06	6.99757e+06	2.879e+06	1.63092e+06	4.09346e+06	4.43904e+06	8.77985e+06	4.04086e+06	7.29104e+06	7.84876e+06	4.07394e+06	1.72099e+06	4.72666e+06	2.30554e+06	752472	308445
2476					Unmapped	220.081	313.351	9405.87	9569.46	8275.19	9681.1	9007.67	9165.51	8875.48	10377.6	9622.68	9788.61	1977.46	2923.27	5005.71	2775.03	3827.35	3909.87	4746.73	3207.33	4395.71	6959.61	5577	5761.54	3805.53	6929.24	6099.15	6541.72	5344.09	8161.48	7056.43	6738.71	9779.1	10124.2	9801.08	8427.3	13773.4	12057.6	10534	12027.8	16523.6	15552	20493.7	14712.9
2494	Umbelliferone	0.422			MS2 reverse	221.045	34.1065	7351.18	8544.56	11925.1	11338.1	6979.72	10320.1	12020.7	10180.6	6589.26	9822.05	5062.05	7985.76	8248.35	5855.26	5702.04	5006.92	8991.86	10789.6	1168.65	6805.54	9043.11	5040.88	5607.39	10544.4	9218.02	5973.38	5121.76	6817.43	7367.57	5484.58	7943.54	9255.04	9008.84	7365.62	9287.35	6673.1	9218.73	6474.39	15228.2	7993.08	24096.9	14281.5
2496	Flavone	0.3452			MS2 reverse	221.065	366.99	40043.5	38988.1	35967.1	42129.6	43846	49383.2	45918.3	39568	46351.2	44871.1	16731.7	16794.5	37390.3	14121.8	13452.4	15638.6	15137.3	16223.5	18980	24578.6	11479.4	16284.1	15589.1	19632.9	16670.2	56339.8	35549.5	45120.2	22601.3	9894.83	16278.6	30221.4	18961.2	25998.5	44824.9	32132.1	53724.1	28886.9	33131.4	12401	12050.8	14673
2497	Ethyl glucuronide	0.31475			MS2 reverse	221.065	328.359	15046.7	17170.2	17505.6	18358	19651.4	17820.5	17222.4	16497.4	18799.6	15583.3	4905.57	9182.83	11298.9	6376.02	11335	7922.84	7372.19	5512.05	6392.89	13425.3	8418.77	9578.32	9617.67	17808.6	23003.5	13394.2	14366.7	17374.1	10609.5	9793.75	18210.5	31119.3	34724.8	22037.2	27751.9	27765.4	34371	19854.2	49305.5	18290.7	38713.2	19209.5
2525					Unmapped	222.133	250.907	65087.5	55359.1	48568.6	54701.5	58141.1	61061.7	60985	63337.2	61377.9	57215.3	32956.5	31336.9	32920.2	28925.5	38264.6	30503.7	44495.6	38014.3	38478.5	50966	58266.1	62472.7	80943.9	96615.1	78645.1	68977.5	54543.5	82251	95688.2	74245.3	85017.6	74784.5	79636.9	89907.8	70852.1	74665.8	82373.6	92737.8	90283.1	98664.4	81625.2	73456.2
2538			Dehydrochorismic acid;	12.9981380167699;	MS1 mz matched	223.027	32.903	274000	331609	337402	284929	294546	290382	378757	404025	473887	431417	231451	171435	218200	203538	255090	230542	309586	568349	275253	166631	222020	222451	390913	131324	210757	227239	205865	267346	210196	363169	210614	276022	177336	460071	280213	367650	322480	247231	173110	280565	369287	300989
2545	Phenylpyruvate	0.49665			MS2 reverse	223.06	46.2075	24835.8	15866.8	21196.4	25702.9	25814	23076.8	25972.5	16753.2	16748.4	17670.3	11477.6	22197.2	17628.4	20667.9	15074.5	10095.4	41976.9	36319.2	27776.4	31815.3	48491.8	39190.1	6267.46	28285	29196	27901.9	22524.2	26176.7	14286.7	7154.1	9617.52	10808.8	12201.1	13486.8	8813.27	14809.5	12779.4	7356.04	18589.4	6304.55	24631.5	11430.6
2548	D-Quinovose	0.996			MS2 forward	223.08	241.087	4192.39	4107.36	6465.45	3803.65	3990.92	6848.84	6166.75	4738.09	3685.29	3369.98	1818.64	3502.19	2242.06	3867.22	3430.85	2747.18	7761.08	7956.43	5215.58	4781.84	8569.09	4382.05	1249.29	7302.34	5059.32	7492.84	4924.96	5262.07	2167.83	2674.36	2515.73	6780.49	3824.16	2364.78	3209.5	3308.15	2266.7	5300.53	7646.31	1915.01	7448.41	4778.67
2583	L-Fucose-1-phosphate	0.41825			MS2 reverse	225.015	282.029	2530.29	2884.63	2712.56	4928.77	4737.54	2904.03	3217.5	3050.9	3365.78	2843.1	5228.03	5597.84	3913.41	4242.26	5611.67	4098.19	3048.74	1195.44	3161.52	3278.71	4265.84	4265.41	3451.17	3152.69	4070.9	5705.87	3797.75	3861.86	3464.14	2635.46	1888.98	3669.02	2895.84	3229.28	2380.4	2415.76	2093.23	3128.5	2648.32	2000.29	1452.38	3211.89
2589	D-Biotin	0.616			MS2 forward	225.075	157.276	4133.11	6433.54	4363.48	5494.08	5456.57	4913.94	6264.33	6967.16	5768.32	7281.1	2594.36	4997.25	2247.68	4138.94	2526.91	2153.88	27747.7	23970	20913.7	29848	38519.4	21440.2	3903.64	15881.1	15039.9	20900.4	16643.4	15276.4	4054.48	2896.04	3004.69	4412.95	5589.22	5676.11	3503.94	3356.78	4762.35	3884.7	4910.01	4911.25	6831.55	2656.92
2597	Myristoleic acid	0.49995			MS2 reverse	225.184	44.851	7146.14	9960.13	7873.98	8983.3	8956.22	7795.81	10928.2	8703.05	8873.28	8232.99	9543.74	12167.7	13431.9	8688.78	10378.4	22940.9	24375	8125.91	9460.43	8117.2	8157.45	4710.33	13936.5	4497.86	13261.6	9842.53	6939.41	12240	5393.28	10237.6	10388.7	11079.7	9053.15	18333.5	8747.85	12656.8	10304.3	16007.9	11776.8	38007.2	19480.1	23450.9
2616	Phosphoenolpyruvate	0.9896			MS2 forward	226.995	392.572	14693	20623.8	7805.6	13442.6	17457.8	15330.8	17448.2	9842.34	13873.7	10985	7385.78	8857.33	9754.13	3957.8	7764.19	7730.49	15024.1	4324.58	10463.1	18366.4	5882.52	10542	31492	16609.9	20682.5	16127.8	9982.61	15833.7	18435.5	9959.44	2774.77	12078.2	22399.6	18780.5	9281.32	13465	18280.4	11837.7	11182.9	12215.5	5319.33	5914.29
2621	2'-Deoxyuridine	0.8339			MS2 forward	227.066	109.999	28634.4	28160.3	23789.7	26844	27947.2	23127.2	25235.1	22390.4	22546.9	24056.5	7172.11	5997.76	8055.19	5939.91	3983.5	408.93	4385.36	11004.9	7785.46	5467.08	6478.33	8786.1	13045.7	8086.03	15037.8	9782.82	8888.41	11639.5	5251.09	4713.02	3781.67	13978.7	10785	10482.7	13559.9	9225.02	10299	7708.12	12308.7	12210.1	42809.1	36292.8
2638			Glyphosate-isopropylammonium	14.3052	MS1 mz matched	227.187	27.1115	36641.5	39016.4	40770.3	27205.6	44227.3	42830.9	44401.2	29208.7	32087.8	35950	30925.9	23926.6	16829.4	31787.5	42445.8	26835.2	30284.4	40951.3	37298.5	32654.6	40379.5	35438.3	26035.6	28779	31537	44595.1	24886.9	37423.3	37540.4	39868.2	41274.4	40538.1	34335	31421.5	29690.8	20138.2	42803.3	43613.5	40961.9	32455.1	39356.6	29183.4
2639	Myristic acid	0.7579			MS2 forward	227.2	44.8965	190727	195094	196993	175556	211969	191328	338148	174873	247571	328229	233422	208750	243568	199206	232675	379320	226673	311539	165165	182835	200595	202762	235780	134561	197059	317850	197070	237016	222721	283724	368351	326264	206809	222563	277220	254624	296801	426940	185845	333819	591070	382762
2647	N-Tris[hydroxymethyl]methyl-2-aminoethanesulfonic acid [TES]	0.40555			MS2 reverse	228.05	62.545	17175.4	12709.7	15160.8	16664.2	15557.1	16245	13828.2	16192.9	15197.3	15001.1	4218.01	4683.51	5929.99	8824.06	8076.28	3692	3058.14	2928.64	3631.01	5564.24	3188.45	4866.82	200016	28000.1	207791	9408.96	26691.7	13633.1	109485	32611	40838.9	12526.1	4093.37	3681.22	28165	17214.7	6541.83	21645.3	3282.8	15440	5298.08	31735.4
2671			unsym-Bis(4'-chlorophenyl)ethylene;1-Chloro-2-[1-(4-chlorophenyl)ethenyl]benzene	16.1279917425452;16.1279917425452	MS1 mz matched	229.001	247.271	32818.3	32947.6	36603.3	33428.1	34266.2	32500.9	36622.3	32954.8	34116.4	33564.3	59722.4	54944.7	59810.1	45379.2	56721.4	59158.3	35644.2	28462.7	30328	31664.5	25069.6	26228.3	28699	13223.8	21017.6	35929.7	37154.5	28117.8	14772.3	15806.9	7451.82	17759	17688.6	16773.2	27315.7	19273.2	24641.9	24302.6	6782.91	10299.1	1191.49	8171.56
2689			Isoleucyl-Valine;Leucyl-Valine;Valyl-Isoleucine;Valyl-Leucine;	-13.2193247258314;-13.2193247258314;-13.2193247258314;-13.2193247258314;	MS1 mz matched	229.154	180.35	14871.8	14735.3	15127.8	16748.1	12806.9	14040.4	15674.1	12636.4	14252.3	14771.7	1314.61	2131.97	1683.15	1402.52	1801.57	846.021	13357.2	16583.7	17737.8	4765.82	5161.18	7436.12	4023.09	4146.64	2602.31	17564.7	15655.3	14798.9	2284.07	1654.67	1416.2	9111.36	6983.71	6867.85	11726.7	9590.15	11314.8	1571.19	2977.54	2879.8	16005.4	4847.46
2697			N-Phosphohypotaurocyamine	13.9142	MS1 mz matched	230.011	327.724	17456.2	22298.4	20410	21980.9	22248.5	20887.9	24646.4	26159.3	23963	24339.5	8147.53	14112	13751.9	13771.3	14045.6	13354.1	45094.1	40673.7	44568.4	45573.8	49239.7	32646.5	26163.6	57572.9	45665.4	56620.8	42716.1	55738.3	31447.7	9914.33	27571.6	36541.3	36542.3	29244.8	29046.1	34191.8	38308.4	16759.2	62209.9	20479.3	40166.9	19714.3
2702					Unmapped	230.038	348.197	67588.1	95177.6	82696	81493.4	76043	79035.3	76506.9	89386.4	90186.9	87322	105892	78087.8	83012.4	58769.8	67899.2	71445.7	106561	99867.1	86166.2	72690.3	71028	68532.5	67192.7	71489.6	67413.3	83592.6	69738.8	67906.8	80646.4	55443.3	89135.4	89705.1	90297.7	68542.7	62345.5	61159.2	69892	49063.1	75190.5	61394.9	122565	65175.9
2724			Cyclobrassinone;CNQX	-11.413147446485;20.2565862996755	MS1 mz matched	231.022	371.87	27349.5	36784.1	32416.9	35040.8	36443.6	28984.5	40339	26662.5	33569.3	36856.8	33395.9	27345.7	20516.9	26646.2	32434.7	24140.2	44909.7	43355.7	52706.4	46146.2	42428.5	49837	49730.9	44534.9	44595.8	43816.4	43248.3	49760.3	48898	36834.3	30585.9	46935.2	43551.2	28861.5	29513.2	37422.9	45125.7	41040.8	40047.7	46685	21958.9	18524.8
2734			Fluorocitric acid;	4.75932113045668;	MS1 mz matched	231.097	357.89	5517.84	4305.44	2936.97	4907.59	4460.04	5886.06	3818.35	4315.19	4558.32	3877.9	2911.83	2213.13	2975.85	2362	2237.88	1968.63	4057.43	2803.62	4570.75	2989.72	2914.54	3339.64	5587.55	1996.49	3384.69	5688.4	3886.77	3806.63	3216.36	3022.44	2005.83	3719.93	3299.69	2042.12	3148.56	3426.15	3017.71	3274.85	3034.33	1571.97	5386.46	2149.08
2738	Alantolactone	0.49275			MS2 reverse	231.137	45.208	109432	191126	113001	135931	157064	176088	169245	180228	209519	211482	2726.22	25267.6	837.573	3528.15	4135.3	12353.6	86986.3	36081.9	4044.42	13945.8	57177.4	66619.3	12737.3	98846.4	63291	35040.8	54847.2	108785	25207.5	29197.9	107067	171971	434569	329425	6.94997e+06	421315	1.44952e+06	255898	528860	159368	930129	386040
2739	Capric acid	0.4995			MS2 reverse	231.158	168.722	389.92	563.14	320.843	472.104	499.781	314.863	541.745	313.861	453.39	654.462	160.831	516.6	639.232	266.057	174.728	267.689	0	882.462	557.362	360.612	191.706	326.665	52.7724	52.676	59.8279	59.5491	110.596	0	59.7914	130.521	0	82.598	55.4151	0	155.639	51.9109	55.9171	0	0	50.4131	123.52	50.6116
2765					Unmapped	232.909	27.028	219216	288000	224294	180790	256904	231677	199803	202433	186460	199313	188157	141984	121376	186553	167799	157139	172087	209408	202916	177787	224906	208278	164296	168377	194831	217995	160300	212110	219515	228237	154389	215661	212350	176077	177374	143030	216573	184947	286698	207358	295084	179716
2779			cis-Aconitic acid;Dehydroascorbic acid;trans-Aconitic acid;cis-Aconitate;trans-Aconitate;Dehydroascorbate	-2.51642893793851;-2.51642893793851;-2.51642893793851;-2.29863392193655;-2.29863392193655;-2.29863392193655	MS1 mz matched	233.029	43.2365	25920.5	35286.1	33188.8	29421.5	36425	43694.3	38166.9	35099	35429.1	26096.6	8485.84	14421.7	13464.5	11712.3	13863.7	9046.57	32043.7	37813.3	21590.8	35705.9	38129.4	33643	51051.1	56899.9	63832.9	57700	59291.2	57703.7	55532.6	38078.5	28316.9	27250	27340.7	35074.1	9714.46	24064.3	27815.6	22657.7	19358	19913.9	8267.36	5783.54
2796			Benzoylagmatine	-21.7811	MS1 mz matched	233.139	27.031	17486.1	21226.8	25158.8	17209.2	22936.7	28188.8	20215.8	23472.5	28048.7	23820.8	29128.9	17354.5	11019.2	20146.3	16135.5	28692.5	27316	25735.7	15789.4	18546.8	29034.9	26968.2	19317.8	25804.2	18633.9	17182.8	16196.2	22279.2	8251.51	17532.2	16159.2	11768.5	24438.6	20406.2	17907.5	18153.5	26368.6	15201.4	24564.3	21742.9	26477.3	17575.9
2797	Confertifoline	0.9747			MS2 forward	233.153	46.125	280672	413245	241824	254678	289201	303385	310289	420263	354413	371007	188475	148976	130987	119384	84830.9	114774	330988	731562	233479	333107	455250	308071	365818	983225	1.47568e+06	620467	933608	1.0964e+06	476465	233918	613269	541366	1.11549e+06	706592	5.26393e+06	1.0894e+06	1.96049e+06	515590	735908	519823	1.13225e+06	705857
2829			L-Formylkynurenine;N'-Formylkynurenine;L-Formylkynurenine;N-Formyl-D-kynurenine;N,N-Dihydroxy-L-tryptophan	3.78050282991262;3.78050282991262;3.80973035804711;3.80973035804711;3.80973035804711	MS1 mz matched	235.081	216.041	5318.4	7281.24	6234.59	6534.12	6916.73	6065.09	6629.83	6571.67	7499.87	7080.98	1147.79	1747.42	1149.47	883.846	1009.56	991.304	9429.99	10778.9	6854.06	8909.38	7020.66	8663.52	15770.8	15431.6	11912.1	17605.4	20447	19452.7	9965.5	2943.52	7109.51	12542.7	19870.6	11276.1	7711.25	12116.8	13375.3	4368.88	26121	7416.14	15879.2	5817.5
2838			Isosorbide Dinitrate;Isosorbide dinitrate	-17.3679353831157;-17.3679353831157	MS1 mz matched	235.132	125.18	114612	177209	112400	121453	134690	132066	128914	150141	152655	158364	7044.01	9558.09	10030.1	9300.06	11083.2	12393	39686.9	60274.8	15348.6	63638.8	20704.4	24445.7	59107.2	143083	71888.6	64348.9	193959	116845	117771	88456.5	239910	207002	306681	237082	900180	258660	262819	178626	1.5155e+06	424652	695839	278929
2871					Unmapped	236.859	295.87	177945	179862	199559	213597	175769	204972	193701	163525	200449	218518	216234	185162	171939	187115	166324	190146	239074	128254	236921	210542	199538	239792	197450	218991	211221	251032	216161	230171	223662	159340	178576	229306	230865	176900	184634	183363	215010	193735	178072	195816	179695	155438
2873					Unmapped	236.882	403.433	23245.7	23405.7	28675.8	25440.6	16141.3	24485.5	30777.7	23702.4	26467.3	27250.8	26641	28270.6	26092.2	26635.8	25215.8	25017.7	31693.5	32379.6	28693.4	27090.6	32866	26744.9	20139.7	33813.6	28379.1	30231.9	29263.5	30609.8	27806.8	18308.9	22446.2	25191.5	26642.5	18536.5	22003.8	21934.5	20830.2	16636.4	23860.9	18135	17763.9	18672
2883					Unmapped	236.987	406.39	263910	420185	320001	294142	258450	257618	276494	191628	325985	330826	315668	263093	233973	309601	300397	231231	323801	213134	495441	281056	224666	546611	202343	134286	238464	466537	383948	266336	272264	161122	54434.8	332450	145090	154507	211700	108573	234453	240638	119504	279646	68898.3	68802.2
2890			6-(2-amino-2-carboxyethyl)-4-hydroxybenzothiazole;Plutonium	11.7063762203432;-23.5245091778644	MS1 mz matched	237.039	288.376	4867.35	5088.48	5000.17	6117.38	6027.41	7108.5	6970.24	5983.3	6919.57	6253.7	6614.53	8068.2	5369.2	7313.2	8474.53	6228.32	14041.3	13025.5	14328.1	15207.3	13296.7	14972.1	8177.13	8854.79	10433.3	16137.5	14755.3	17502.5	6670.59	4863.27	4426.79	5089.87	4429.76	5074.65	4211.89	3580.65	4331.78	3308.65	4716.62	2997.07	2655.4	5108.71
2893	2-Dehydro-3-deoxy-D-gluconate	0.9345			MS2 forward	237.06	345.539	67013.4	78990.7	63446.4	75967.3	73045.5	71255.7	79906.8	71327.3	82147.2	76062.5	65707	58907.9	60843.1	45751.9	56946.9	53062.2	76223.3	66612.9	84253.4	84110.9	72797.1	60517.7	85543.5	68051.5	72220.8	92839.4	72682.9	84648	85142.5	57235.9	54511.3	80310.1	64854	55530	64163.3	66965.6	68878.6	67676.5	68026.7	71505.8	58575.8	47028.4
2904			(x)-1,2-Propanediol 1-O-b-D-glucopyranoside;	-9.46178201683009;	MS1 mz matched	237.096	210.673	5874.67	5501.18	6670.88	5929.02	5625.22	5886.96	7723.59	5482.04	5921.28	5333.74	1297.7	1983.8	1490.81	2088.95	2733.54	1362.53	9737.78	6945.42	6541.16	8659.94	12336.7	4950.49	3601.03	10488.1	8695.08	10377.4	5955.3	10077.4	4643.8	2335.34	4574.23	8312.72	8407.27	7102.08	12361.9	10120.6	10326.9	5936.6	10615	6538.53	11606.4	9772.26
2907	3-Hydroxydodecanoic acid	0.49655			MS2 reverse	237.148	197.807	2243.83	2738.13	3953.5	2463.42	3091.98	2343.54	2916.32	2378.66	1983.75	2888.19	3339.74	4524.16	6260.62	5011.45	5966.5	3794.22	1412.42	2990.95	1159.96	3055.7	1796.73	1537.38	2304.64	1813.63	2550.48	1105.89	4304.15	1846.8	4835.32	3533.85	3424.28	2737.5	4499.8	5311.25	2712.64	2540.4	3339.29	5519.02	2622.37	4325.01	2008.69	3418.55
2948	L-Cystine	0.6283			MS2 forward	239.012	155.973	6585.95	9312.56	6715.02	6023.98	7971.8	5636.32	8648.33	7513.88	4483.76	6331.1	5434.31	12228.3	12104.1	9761.7	10971.9	9360.99	6860.01	6143.56	6315.09	4937.01	9323.35	6101.88	6884.18	4457.05	5359.99	6704.4	8644.52	3440.18	4675.42	5646.31	5034.46	3641.42	5340.69	7702.86	4574.93	4212.84	6742.94	5878.1	4064.21	8946.79	5296.48	5783.46
2960			Cyazine	6.92327	MS1 mz matched	239.091	186.006	7082.54	8132.91	7635.67	8647.96	9574.62	10333.7	8905.91	8039.45	8848.21	7915.65	14416.3	11718.6	12874.3	10336	918.396	1199.24	13880.5	13507.5	15987.5	13382.8	12678	11772.4	14869.8	4251.03	3625.62	2537.53	11117.4	2151.74	11320.9	7672.88	10533.6	13611.1	9504.89	11818.7	13109.8	8081.99	7463.3	13948.1	12559.7	19905.9	15196.9	15997.6
2970			10-Hydroxymyristic acid methyl ester;3-hydroxypentadecanoic acid;Ethyl 3-hydroxytridecanoate;	-1.9161992412537;-1.9161992412537;-1.9161992412537;	MS1 mz matched	239.2	44.02	13382.8	21004.6	11283.6	13420.2	17431.1	19995.3	23213.8	20280.3	24216.4	26447.3	48879.4	34565	32514.5	22015.6	32711.8	29708.8	49425.6	34830.5	38134.2	26249.6	33342.8	14897.5	20267.4	8761.76	14527.2	14593.8	16138.9	18461.6	7191.75	10487.8	42614.2	26972.1	19576.7	26969.3	38371.2	20873.6	30043.4	35974.1	16624.7	57714.5	71299.6	66418.5
2983					Unmapped	240.041	149.748	55865.1	36893.3	52128.5	52001.6	51516.1	53235.9	44660.5	35118.8	38379.3	32745.4	35603.1	52529.9	52027.2	54549	54532.1	37701.3	32069.5	42987.5	33069.7	46734.4	36636.2	56480.1	34830.8	31775.6	42903.4	47035.4	49385.6	42983.2	52650.3	39992.9	34048.9	50582.2	49371.1	39643.8	44322.4	43199.1	37448.8	53479.3	41990.5	30181.6	36701.7	38546.5
2984	Acamprosate	0.476			MS2 reverse	240.058	33.165	26715.2	34105.3	29117	23492.6	25899.8	28110.7	33354.5	36082.9	44140.1	36658.6	21736.5	16113.7	20289.4	17341.4	25496	22534.8	18748	47551.1	25598.8	18239.6	19977.8	20776.3	36315.8	7116.2	19543.6	9618.34	19440.8	22677.2	22164.9	35204.9	19513.2	24436.5	15043.9	38513.3	25732.6	31672.6	29960.1	26046.7	13924	26520	30981.8	29289.3
3002	alpha-D-Galactose 1-phosphate	0.9931			MS2 forward	241.01	375.094	30293.3	35777.5	25033.3	27786.9	29868.8	32947.1	31609.3	24529.3	36089.7	29020.6	11261	11675.1	21338.8	11792.7	10937.8	12745.6	15435.3	12081.4	13394.2	19877.5	11785.1	14853.2	11712.9	17100.1	13739.2	23240	17945.6	23382	16327.4	14250.5	22184.9	22756.1	25303.5	22372.3	30442.8	31422.3	31567.4	18576.7	25479	18955.2	11419.9	11644.7
3004			Glycyl-Methionine;Methionyl-Glycine;	-12.1947365197285;-12.1947365197285;	MS1 mz matched	241.039	173.851	13467.9	10805.3	11709.1	12230.4	11309.6	12311.9	10810.4	10849.7	11814.3	9512.77	11262.4	12667.5	13548.8	11841.3	12369.8	9931.47	11157.5	14030.9	9869.23	12303.6	11785.2	12579.7	10258.1	8807.25	10857.4	11509.6	11007.6	13174	10018.3	7805.6	7337.56	10324.4	10362.2	9223.31	10509.5	10657.4	6856.25	10149.6	9611.2	6947.34	8312.21	10278.4
3005	L-Cysteine	0.42085			MS2 reverse	241.037	38.291	7553.28	10405.8	8373.11	9302.19	7075.51	7026.79	11635.1	7487.02	8425.13	6493.59	5216.76	5658.21	4474.29	8017.66	8033.48	4902.5	5255.01	14380.2	4449.64	10846.4	11467.3	8304.41	3786.48	5734.42	7557.27	6082.82	5496.3	5172.89	4730.08	3300.27	3505.28	2691.95	5070.66	9035.61	4200.15	12603.8	10251.1	6085.91	7665	4625.1	8136.7	5360.45
3008			Bretylium;Bretylium	3.30214975299478;3.4558347215323	MS1 mz matched	241.055	32.856	13762.6	20165.2	21728.4	20931.3	15263.9	22453.8	20542.1	18852.1	29890	26982.1	20122.8	17415.6	13559.7	9896.18	18946.7	15319.1	14940.5	27785.7	20957.8	14436.2	9714.97	9558.9	20125	11311.8	9288.46	13562.2	9554.58	19758.8	15279.7	20626.9	10046.7	14012.8	16270.5	25322.8	18825.3	24061.5	17650.2	14576.1	14503.1	12321.1	26319.1	18711.6
3009	3,4-Dihydroxyhydrocinnamic acid	0.30745			MS2 reverse	241.071	47.469	28052.6	23238.9	23628.3	22313.8	16436	28467	28561	14385.5	28881.2	26024	16359.3	27362	26146.1	14318.7	19666	27089.5	21751.7	21066.1	18064.9	25945.1	14328.7	24050	28324	20757.3	14070.2	28662.5	27428.8	29236.9	15995.1	769.92	20573.5	12541.1	7832.15	9680.08	19646.1	26278	16466.8	24463.8	27154.3	15252.1	61528.6	14640.5
3012	Thymidine	0.9303			MS2 forward	241.081	97.055	202773	205643	191921	199480	204016	193000	194142	190583	191381	193034	16681.9	18272.5	20503.8	23355.5	44558.5	5172.61	70926.8	103993	62669.3	46472.9	49437.3	51687.4	78961.2	70042.5	59506.1	85894	62429.1	106572	36356.7	32467.9	39509.5	141568	146636	121608	135922	104048	139930	65646.4	129148	93622.6	458341	260821
3014	L-Iditol	0.6016			MS2 forward	241.091	350.889	5196.66	8045.36	4883.9	4298.5	7194.86	6488.95	5618.65	7138.82	4134.7	5418.21	1617.84	2331.63	1852.34	1499.14	5240.9	2869.84	933.47	1343.01	1248.7	2189.58	2707.6	4275.83	5843.05	4940.27	5277.51	2931.43	3633.15	5059.69	7640.07	5888.5	6577.62	10818.3	8591.6	7033.66	11619.8	14429.5	13670.9	17078.3	10537	26552.2	26452.3	12514.1
3026			2-N-Undecyltetrahydrothiophene	-22.0881	MS1 mz matched	241.201	27.2035	15499.8	11847.2	16540.6	12308.8	15823	16610.2	13504.9	13139.3	10372.4	11572.5	12429.4	9325.06	8098.79	10978.6	8834.86	9962.88	12763.1	13939.8	17892.7	8462.04	14988.8	16783.6	11438.1	10735.8	11564.6	16764	11491.3	11515.8	14690.9	15552.3	11180	14439	11618.8	13665	10373	8372.29	16104.3	11046.1	17029.8	13158.8	21168.6	15571
3027	Pentadecanoic Acid	0.732			MS2 forward	241.215	44.356	121627	152924	123342	109608	152751	126606	136823	121129	161484	150863	158371	142908	159294	122871	152335	177642	227655	174414	197824	193316	161705	144987	181164	95595.7	101151	154835	155610	175814	83722.9	157658	182046	237081	150027	194251	232944	207211	205516	202626	121780	310285	436233	417393
3035	Saccharin	0.3386			MS2 reverse	242.012	169.892	14361.9	13782.3	14604.7	15018.1	16158.9	15177.7	13206	13819.3	12027	11447.2	6614.96	12321.1	12455	10726.3	13286.1	7754.96	7364.36	7750.06	13216.6	9421.99	11237.4	16245.3	4386.17	2894.34	3757.3	3599.78	2245.66	2826.88	2360.38	6575.81	8966.76	20235.1	20327.1	11912.1	22560.6	14989.9	11803.7	14313.7	16855.4	27525	38132.1	29888.3
3040			Cyclophosphamide;Ifosfamide;Hymexazol O-glucoside;Hymexazol N-glucoside	-22.9809334856279;-22.9809334856279;-18.7678414187131;-18.7678414187131	MS1 mz matched	242.05	245.78	577967	713502	619182	659153	621205	683108	685027	710167	704001	677754	1.29135e+06	1.09701e+06	1.1614e+06	991245	1.13864e+06	1.21262e+06	655599	783158	716567	626158	555999	510287	619171	285044	379979	701025	654568	452321	269606	324083	160482	346273	356516	342241	523288	401576	560677	478712	156804	269979	69205.4	193880
3042			Anthocyanin	4.82903	MS1 mz matched	242.05	277.866	312826	413244	310514	351232	365629	374026	353469	366844	366692	384034	569013	507549	530477	430679	546171	576383	428911	407491	425964	365753	365643	336778	324186	198604	244486	400866	339913	314771	225341	246333	138078	238068	255145	243591	313123	226606	303244	268131	132475	226152	66348.2	174437
3044	N-Acetyl-D-glucosamine	0.49245			MS2 reverse	242.068	139.47	82740.3	81233.1	76755.6	96496.1	89386.3	102452	81488.3	78916	69202.2	72240.6	10658.4	15438.5	17060.6	16789.2	13480.4	10626.8	11112.5	5141.66	11177.8	14562.3	11472.2	17470.1	12896.2	12366.6	16209.2	15484.4	15529.2	16836.2	17756.8	17195.5	21892.2	27884.7	28444.1	27119.2	79152.3	44070.6	33895.2	24894.6	73471.8	58929.8	2.51898e+06	126637
3045	Cytidine	0.7649			MS2 forward	242.076	222.141	13670.6	12291.1	14524.8	12076.1	11737	11882.9	11907.4	11195.9	10924.7	11771.5	2717.89	1926.86	3948.47	1757.23	1622.39	1631.46	5500.58	7032.52	5130.09	4802.66	4427.57	4603.47	8047.45	6601.16	4346.3	10698.5	8908.16	11895.7	6394.56	5177.01	3155.9	8431.03	8858.27	10509.2	7745.01	8666.08	13766.5	7253.73	7068.72	7525.8	5175.54	5702.33
3047	Phosphorylcholine	0.9879			MS2 forward	242.078	360.579	98690.4	92821.3	97108	92338.8	94677.2	95926.2	103575	108910	96444.5	103592	54502	87182.3	104732	103963	149508	92056.5	74545.7	60077.3	96899.5	115794	120868	114817	53106	115868	91791.2	122238	99238.7	122529	107837	107837	106000	137656	129682	95011.2	127253	149328	150946	93642.3	206953	159225	226609	123881
3052			2-{[hydroxy(2,3,4,5-tetrahydroxyphenyl)methylidene]amino}acetic acid;2-{[hydroxy(2,3,4,6-tetrahydroxyphenyl)methylidene]amino}acetic acid;	13.8355313750796;13.8355313750796;	MS1 mz matched	242.174	124.105	67657.2	66193.1	56684	57877.7	58737.4	62182.2	61260	56088.8	56529.5	61225.5	52110.8	63976.7	46575.9	54530.2	75043.7	50690.4	47735.8	68837	52725.6	47656.3	63298.5	51103.2	109735	44144.1	55475.6	50359.7	61007	50818.5	75024.5	62103.8	68340.1	44601.8	48880.4	71243.3	66546.3	64573.9	56796.6	68756.5	38848.1	64601.6	46658.5	140198
3056					Unmapped	242.319	151.097	6840.41	5641.58	5128.43	7432.78	6771.42	5177.43	6331.14	5568.37	4448.23	6016.15	630.407	445.121	708.298	576.549	542.977	179.402	2519.77	2838.03	1651.19	1185.35	1022.74	808.864	4219.6	3099.7	2661.26	4872.67	4495.65	4965.69	1887.39	3763.84	4111.28	3767.48	5674.94	6591.38	4895.2	5733.16	5345.01	4635.58	2911.75	3473.11	1237.51	2845.17
3086			(±)-1,4-Nonanediol diacetate;1,11-Undecanedicarboxylic acid;Menthyl ethylene glycol carbonate;	9.3001745872667;9.3001745872667;9.3001745872667;	MS1 mz matched	243.17	166.737	16894.4	13680.8	16405.4	16999.4	16987.2	16737.2	16699.4	14564.9	13080.7	14304.6	2587.56	4086.71	3119.32	3443.59	3070.25	1536.41	18231	24231.3	21331	6844.67	8615.24	11853.8	3559.41	5697.79	4172.74	25238.7	18502.2	16201.8	1904.46	1340.09	939.377	9684.17	6555.12	5816.08	10545	7845.52	9826.09	2961.8	3378.2	1360.94	12403.8	4492.65
3120					Unmapped	245.042	322.568	518425	515486	634698	633494	614173	614669	695066	586677	575350	574582	244430	341702	303365	389783	463147	365369	478632	617577	576623	707401	946919	824959	628192	898894	815691	1.26072e+06	1.06449e+06	1.24928e+06	1.28988e+06	724398	635255	772614	654253	636026	602859	1.11177e+06	870896	782208	787748	635830	310599	271031
3121					Unmapped	245.043	139.733	35322.2	33189.8	31665.5	33961.6	36880	34207.4	33586.8	28669.8	27931.9	32003.5	6580.28	9993.78	11043.1	10156.9	9252.18	6009.29	6056.12	6971.82	5911.95	7823.83	6462.48	6250.45	6487.1	2303.8	10246.4	7521.26	6690.52	2985.95	7617.6	6598.79	5696.55	10200.6	9320.25	7471.93	26281.1	6701.68	10802.1	3634.27	24642.6	22199	333579	47964.2
3130	gamma-L-Glutamyl-L-valine	0.36485			MS2 reverse	245.112	351.963	7726.64	7488.66	8335.66	9399.43	13060	7340.61	7256.96	10892	11154.2	13198.4	5720.6	4792.98	5336.72	4291.8	5405.47	3769.23	8197.67	11890.2	13429	6373.99	5389.05	13208.4	9932.45	6720.99	6433.93	11433.7	7745.19	9938.81	9876.46	6574.4	5607.23	9828.64	8975.99	7167.02	5992.94	7184.02	11286.1	7217.39	5073.55	7451.43	9548.36	5506.81
3136			N-Phosphotaurocyamine	11.3404	MS1 mz matched	246.006	353.479	6270.06	6038.77	7183.72	5084.58	7333.98	6330.9	8054.76	6694.16	8592.39	6559.71	1883.89	5086.66	5168.63	3797.19	5688.65	3859.19	6377.55	5743.09	9810.45	9701.94	10242.1	9347.37	431.09	12426.9	9482.07	9502.14	10432.9	11388.9	9249.74	4145.88	6624.29	8672.01	9618.42	7777.88	13318.5	13315.2	10408.4	5741.57	14644.7	5168.75	11288.4	6362.11
3172			Aspartyl-Aspartate;L-beta-aspartyl-L-aspartic acid ;Dapsone	6.24555431308939;6.24555431308939;16.5281326958876	MS1 mz matched	247.061	283.252	7867.03	13259.7	12686.9	14259.8	16324.6	14642.1	15581.2	15948.7	15595.2	16931	27995	25399	27306	19842.6	28192.1	27131.6	19513.2	20220.7	18273.2	15622.1	10516.8	14449.3	11325.1	4227.12	6818.05	18248	14826.4	12225.8	5835.88	8376.92	2471	7820.29	7575.66	4115.07	11398.8	7017.1	9604.04	6556.64	2821.62	3673.41	1705.58	3183.58
3178	Quadrone	0.6534			MS2 forward	247.132	70.262	57082.1	86787.4	67686.2	73028	81692.7	70478	72260	66359	72574.5	83498.5	21723	26433.4	25527.2	36124.1	24351.4	23420.1	14104.2	27405.4	17277.3	22111.1	25276.4	30284.1	358372	181066	183545	87449.8	123055	172908	262297	333046	272226	143982	176263	290775	488890	197724	255256	203983	215491	258089	249085	119827
3201					Unmapped	248.958	26.819	8.54891e+06	7.41622e+06	9.22214e+06	5.8839e+06	7.37532e+06	7.39298e+06	6.14483e+06	6.10623e+06	6.35712e+06	6.05941e+06	5.78312e+06	4.47318e+06	3.67306e+06	7.34146e+06	5.18085e+06	5.39645e+06	5.88815e+06	6.72882e+06	7.40196e+06	5.80171e+06	7.68183e+06	7.82225e+06	5.21936e+06	5.25616e+06	7.26019e+06	9.08113e+06	6.47827e+06	5.52524e+06	9.00373e+06	7.37566e+06	5.35171e+06	9.0497e+06	7.5378e+06	6.05578e+06	5.14069e+06	4.5193e+06	6.72965e+06	5.70932e+06	8.23041e+06	6.53075e+06	1.0473e+07	6.09378e+06
3217	5'-Deoxyadenosine	0.9327			MS2 forward	250.094	132.831	11264.4	11430.4	10951.5	11537.8	13335.8	10754.9	9528.48	10747	11486.8	10651.5	33611.6	29389.4	1719.36	844.608	2366.87	33527.1	5054.74	5337.81	4101.38	3151.68	3991.42	1864.31	6026.33	5114.19	5090.45	5844.2	27466.1	33219.5	3990.51	1225.77	6565.46	13200.6	14074.6	9316.72	19801.7	12851.3	9404.45	29435.6	37143.8	30165.4	33042	11925
3248			Cimetidine;Cimetidine	9.06250527925832;9.12279560531568	MS1 mz matched	251.111	186.773	47127.9	71450.4	53759.1	46054.5	42404	48911.8	59986	42526	43155.5	45154.3	1546.54	4135.18	3268.37	3503.97	3504.98	2489.25	14932.6	15977.8	15072.6	16467.6	22721.4	27051.7	93003.9	66225.5	52436.4	39777.7	52685.3	77126.6	62018.1	82180.5	58888	85768.1	109730	78973.2	220801	105380	91337.7	60991	95753.7	247504	112532	99413.1
3252			Histidinyl-Proline;Prolyl-Histidine;	17.7425838867041;17.7425838867041;	MS1 mz matched	251.127	300.009	5928.16	4534.82	6780.43	6490	7186.24	5104.6	4998.65	5769.38	4539.38	6018.7	1752.5	1290.03	2170.66	1798.31	2834.52	2868.16	1050.91	1623.48	2551.95	2746.42	3622.34	2848.69	13207.4	7252.91	16199.6	3586.84	5563.4	6391.78	40106.6	31559	29922	11890.2	29043.9	21440.9	17966.5	21349.3	17783.1	22667.2	19752.4	19949.2	13173.7	11952.8
3257			Hexazinone	18.2449	MS1 mz matched	251.163	84.711	180435	252415	197087	209594	231736	237987	237581	246995	245508	242715	4570.38	19104.2	4621.74	6403.98	7039.51	18575.7	106470	392250	36054.5	47816.2	79586.8	75842.3	119321	274153	326288	133572	211903	271484	224875	125236	242680	152301	377742	204581	1.04226e+06	282922	573654	162615	442472	467049	1.56933e+06	300138
3258			3,4,5-trihydroxy-6-[(2-hydroxyacetyl)oxy]oxane-2-carboxylic acid;6-(carboxymethoxy)-3,4,5-trihydroxyoxane-2-carboxylic acid;Cuauhtemone;Juvenile hormone III acid;Sugetriol;Kikkanol C;Kikkanol E;Indicumenone	-15.8620005949008;-15.8620005949008;-5.94830919319661;-5.94830919319661;-5.94830919319661;-5.94830919319661;-5.94830919319661;-5.94830919319661	MS1 mz matched	251.163	117.78	59168.4	87879.5	58494.4	64499.9	66399.6	67401.6	68708.9	63476.7	70299.8	73569	1827.92	5750.27	2195.63	2513.62	1865.8	4380.61	27707.2	51365	6066.41	11657.9	16446.2	15149.6	24907.2	72893.5	60319.4	33695.2	47285.4	63516.9	100524	21982.5	64255.4	48018.2	123030	78882.7	368090	88496.5	135964	46883.9	245958	241577	324361	88967.1
3259			(S)-Tetrahydroprotoberberine	-17.4367	MS1 mz matched	251.163	104.174	102476	130871	102783	114391	123152	126417	121499	124875	127631	119520	2595.35	12519.5	2478.24	3102.17	2895.02	9106.41	46282.4	109383	13800.6	24847.7	29346.2	37065.8	43416.1	127125	144381	73832.2	147235	163429	54986.2	34472	94443.1	101443	168013	112383	895215	150056	301985	122388	632039	437088	984425	307200
3275					Unmapped	252.89	295.553	51562	42024.4	57434.5	64022.3	42347.7	49045.2	48039.8	35886.2	50247.6	51689.4	53485.4	50246.7	43083.5	57767.9	40717.7	46567.4	60890	23930	66622.3	50897.6	53664.6	88562	47426.2	53128	61174.3	88204.2	74156.2	60328.4	70382.7	35935.7	39306	82412.7	71451.2	40029.6	49439.6	38854	46771.3	49343.9	56136.2	47263.9	41934.8	32345.1
3277					Unmapped	252.913	403.705	56871.2	66821.3	71882.4	71723.5	68624	72839.6	72445.1	74011.1	66894.3	60791.2	59282.4	63452.2	61987.6	64044.5	67414.2	65554.3	58875	76334.2	56092.2	75023.3	60390.4	60201.7	64568.6	70544.8	71753.9	61832.2	66366.3	74133.7	69138.8	78546.4	81789.8	62666.7	63445.9	65318.7	79220.5	78707.5	70569.2	62529.2	77502.7	71435	75773.9	86824.1
3278					Unmapped	252.922	575.253	3520.35	5158.56	5615.8	5766.08	6682.45	7109.17	6743.44	7475.23	6432.38	6423.78	4934.6	5474.02	7569.79	3775.3	7623.51	6090.18	6135.56	9155.87	5961.15	5859	4706.33	4442.44	6877.27	5299.36	4953.95	5616.24	4798.06	7003.09	5556.95	5614.52	6541.38	5317.55	6632.1	5660.74	6448.36	6403.09	6110.81	6733.95	6385.36	5874.56	7760.08	7789.38
3279			Mercuric oxide	20.6455	MS1 mz matched	252.94	155.746	9981.24	15951.5	11439.8	15704.5	15443.3	11945.1	15860.1	14811.6	16723.5	16068.3	12841.3	13673.7	13236.2	8536.09	12707.1	12269.6	17934.9	17050	20237.1	17155.2	16705.5	10354.5	9290.24	14174.5	11595.6	12667.2	12554.4	14904.3	9388.99	9783.34	11818.3	8384.51	15071.9	14508.6	8362.28	10466	10928.9	7457.64	16128.8	11022.8	16657.5	16669.6
3284	D-galacturonic acid	0.7222			MS2 forward	253.054	382.694	11677	14288.2	11177.2	13916.9	15190.8	15504.2	14461	11728.9	16766.9	14884.1	7623.97	6574.94	6901.1	5317.31	8632.61	7223.6	20787.5	23402.4	16449	14538.4	13728.9	13984	10672.3	13715.7	13819.7	17068.1	13398.4	15843.1	10924.5	8382.48	8759.77	16713.7	11590.2	11887.5	15904.5	10442.7	15528.3	9997.27	14154	13477.2	20590.2	8249.87
3288	Ammeline	0.4386			MS2 reverse	253.091	301.66	64573.8	57728.1	57174.5	77401.3	66076.6	67382.2	64304.7	60829.8	65024.8	64343.4	33668.6	32623.9	31852.7	30144.6	21080	21503.2	46650	43881.5	51124.9	41287.4	36238.4	57060.3	39430.6	34634.5	22668.8	65619.2	55906.4	61180.3	29788.5	37815.5	36060.8	68488.7	51751.5	45066.3	66297.4	59824.8	47817.3	65737.9	42874.4	46971.2	25376	47077.5
3289			(-)-Bornesitol;1D-5-O-methyl-chiro-inositol;4-O-Methyl-myo-inositol;D-4-O-Methyl-myo-inositol;D-Pinitol;L-Pinitol;L-Quebrachitol;Methyl beta-D-glucopyranoside;Mytilitol;Sequoyitol;5-O-Methyl-myo-inositol;Methyl beta-D-galactoside;D-Bornesitol;L-Bornesitol;D-Pinitol;O-Methyl-scyllo-inositol;4-O-Methyl-myo-inositol;6-O-Methyl-myo-inositol;(-)-Quebrachitol	-5.349366988004;-5.349366988004;-5.349366988004;-5.349366988004;-5.349366988004;-5.349366988004;-5.349366988004;-5.349366988004;-5.349366988004;-5.349366988004;-5.15254097560671;-5.15254097560671;-5.15254097560671;-5.15254097560671;-5.15254097560671;-5.15	MS1 mz matched	253.091	161.573	67695.7	53489.5	73668.9	76505	80552.7	74545.2	70900.4	68401.9	64238.8	64552.8	3013.91	8967.89	4040.64	4593.23	15452.1	3157.55	42190.4	70369	24072.7	9129.39	10516.4	62358.6	83426.8	89696.9	33345.7	154735	171163	187829	55831.7	11622	31334.6	139843	159003	164351	278981	238068	315729	207581	37107.6	44128.8	41290.4	75554.2
3292			(R)-MHD;(S)-MHD;10-Hydroxycarbazepine;Nepafenac;10-Hydroxycarbazepine	2.28802578696244;2.28802578696244;2.28802578696244;2.28802578696244;2.39703587679628	MS1 mz matched	253.106	136.139	399979	293099	381280	372332	371317	365407	343930	309396	287284	290627	9683.46	20731.5	19419.7	18365.3	16326.3	12203.1	101250	132632	71656.4	99471.9	149732	110194	156050	413461	327070	313904	332971	360774	222831	134829	248631	603229	623386	562287	613191	498364	418508	330982	1.50663e+06	322610	538144	308744
3293	Zingerone	0.46735			MS2 reverse	253.106	44.2335	166449	157921	199517	194134	204752	195245	167832	156788	157846	161505	16963.2	15665.5	15343.6	5438.51	5036.43	16560.5	24787.6	32905	24039.5	24806.8	24980.1	21457.6	18744.8	40249.9	17556.2	18567.2	22596.2	15151.3	13927.3	16938.4	89828.6	193678	123232	228618	345812	116511	168745	79882.1	552658	278232	1.84378e+06	543916
3294			(R)-MHD;(S)-MHD;10-Hydroxycarbazepine;Nepafenac;10-Hydroxycarbazepine	1.02988708018413;1.02988708018413;1.02988708018413;1.02988708018413;1.13889703286848	MS1 mz matched	253.106	155.801	74641.4	81363.4	77424.3	79470.3	82259.4	78136	77664.1	68218.3	75346.2	76994.5	2005.89	2815.79	2459.96	3032.08	4344.86	2767.23	27634.8	28865.9	16303.7	21980.1	24385.3	19141.5	31363.2	82937.1	52036.7	56075.3	56672.8	73766.3	35288.2	21737.3	41841.7	94273.3	111634	110458	108893	87405.1	105668	58931.6	276762	76607	104304	50178.1
3305	cis-9-Palmitoleic acid	0.9945			MS2 forward	253.215	43.742	61427.1	163442	70977.4	105890	105663	113451	120441	140965	155321	153676	243628	151825	171730	102626	152335	200328	379599	231892	214372	153581	177574	98189.5	207747	69534.2	100644	166421	113965	183885	61637.1	162376	198099	184123	158185	210751	228242	155895	238506	204767	138514	318427	359267	345810
3319	Nitrofurantoin	0.48755			MS2 reverse	254.05	35.238	3093.56	3322.16	5084.91	3386.4	5525.24	4177.35	4877.01	3271.83	5510.29	3454.63	2334.8	2529.45	2239.62	4959.29	3215.57	2411.75	10651.1	3350.44	3950.41	1576.42	5931.74	2489.6	2831.95	3320.83	28571.4	1755.78	1331.19	4522.48	1688.21	10440.2	3024.8	3204.96	5562.2	2948.01	7101.5	4810.49	1578.77	3110.68	3263.83	2662.89	4860.89	1664.1
3338			Di-2-propenyl hexasulfide;	-2.46248161461248;	MS1 mz matched	254.892	403.264	13140.6	16568.3	18073.1	17491.9	12492.5	15162.6	18235.3	13563.9	16703.1	16004.7	17729.4	16379.3	16450.8	17776.8	13601.6	15376.4	20610.1	18489.2	18005.4	16088.1	20187	20805.8	12650.5	20391.8	18464.1	15993.3	14114.4	17852.3	16484.4	10710	15113	15254.9	16668.6	12824.9	13791.4	12922.5	15834.7	10759.1	17384.4	12097.9	11278.6	13504.3
3340					Unmapped	254.89	26.82	22949.9	25959.1	20791.7	18155	27653.7	25794.5	18539.2	20483.8	19436.3	19998.1	17073	13670.5	11292.2	17357.5	16457.1	15552.6	13794.9	20681.2	23678.6	14619.4	24630.4	16730.6	25408.5	14529.6	18694.9	20710.5	13810.9	19768.1	21621.8	22723.3	15247.8	18912.4	23164.1	18081.2	19534.7	23966.9	21329.9	17742.8	24886.4	21654.4	27458.2	19760.8
3354			1-epi-Valienol 7-phosphate;1-epi-Valienol 1-phosphate;Validone 7-phosphate	-7.15098103857696;-7.15098103857696;-7.15098103857696	MS1 mz matched	255.033	227.816	19286.8	19965.3	15538.5	19367.1	16269	16754.3	19262.2	24407.2	19895.1	19219.7	1042.77	1598.2	1039.72	1467.22	1253.67	1113.82	3836.19	1673.3	3144.64	2088.14	3854.48	1553.35	2887.96	2374.7	3406.21	1932.95	1807.49	5031.05	1436.22	908.778	1327.27	2732.1	2057.13	1643.75	12203.5	3887.26	5796.32	1278.96	7469.24	7818.75	111209	31875
3374	Palmitic acid	1			MS2 forward	255.232	44.2785	4.50487e+06	1.03284e+07	5.52815e+06	6.13996e+06	7.71298e+06	7.63192e+06	8.54881e+06	8.06465e+06	1.05901e+07	9.04967e+06	6.59664e+06	4.72872e+06	5.05845e+06	2.73738e+06	5.43551e+06	6.20272e+06	7.72596e+06	8.10653e+06	7.82403e+06	5.08336e+06	7.12453e+06	4.64113e+06	6.62147e+06	6.5304e+06	5.10049e+06	8.18578e+06	6.65615e+06	8.8688e+06	5.39684e+06	8.94166e+06	2.30102e+07	1.35609e+07	1.62216e+07	1.65955e+07	3.6459e+07	1.95639e+07	2.77156e+07	2.49275e+07	1.84358e+07	3.0542e+07	7.37429e+07	5.47622e+07
3394			5-Methylcytidine;Pyro-L-glutaminyl-L-glutamine;Tolmetin;Ismine	-0.663552015697892;-0.663552015697892;-16.3357256096949;-16.3357256096949	MS1 mz matched	256.093	360.66	10912.6	14911.1	11972.1	12481.6	11684.6	12611.2	13705.5	12680.6	12536.6	14578.3	6887.18	11696.9	13048.2	12765.2	20188.4	12779.8	10107.8	7991.74	14954.2	13209.8	15124.4	12888.8	7012.19	12597.2	12837.5	16168.8	12563.1	15950	13252.1	15236.8	14770.5	16667.8	16560.2	13855.1	16052.5	18576.5	20115.1	12676.4	25780.2	20877.8	28324.5	17614.3
3398			Glycerophosphocholine;	-6.98659092375369;	MS1 mz matched	256.22	27.418	48112.6	47215.5	51885.9	55125.1	50452.1	51296.1	49729.5	36278.6	38049.1	55199.3	36620.1	55343.2	21347.4	44575.2	52442.6	33916.8	37642.3	50495.2	49451.6	39942.5	58480.7	51419.7	32695.8	50165.6	31870.4	53928	39561.3	48716.3	54060.2	46429.2	60852.1	57360.4	52851.1	42708.5	52437.2	66130.2	59348.3	39662.2	54363.2	54719.3	60343.3	62773
3419					Unmapped	257.066	108.284	349632	381942	353161	357250	388790	379504	370503	353687	342366	351656	194431	249195	213555	231987	283801	231041	469501	549783	465828	417798	620796	354261	333686	551093	458594	577530	446055	548035	279662	183502	358529	479378	517529	522448	501343	481575	513427	345184	785754	426674	647218	529015
3420	2'-O-Methyluridine	0.7691			MS2 forward	257.075	86.796	45289.8	48037.2	44974.6	42043.2	47559.3	47513	50305	45969.1	49589.5	49301	3858.27	5562.01	6697.77	4751.62	6127.97	4764.89	7296.57	9715.88	6581.6	9383.83	7819.56	17133.7	27135.5	11634.6	30441.4	18603.6	19605.7	27062.6	9061.83	25404	32579.6	81450.4	138228	26220	36380	59136.5	79986.5	31306.8	45833.9	130193	38350.3	183557
3422	Ribothymidine	0.6534			MS2 forward	257.076	141.034	25101.3	20669.3	23868.5	26994.8	26267	23629.5	23678.2	19520.5	19437.8	19253.1	6055.02	9169.44	7422.62	7762.17	9359.06	5599.44	5340.87	7445.8	6189.19	9337.5	5453.02	14107.1	17102.4	13772.2	18846.9	11916.3	9841.52	15302.8	23759	25825.3	20338.2	25195.5	34297.4	20657	34473.4	26710.2	22808.7	27750.4	32314.2	37365.2	37637.6	28090.1
3447					Unmapped	258.021	331.483	4186.63	6814.46	4514.59	6131.28	5581.39	5590.21	6719.59	4336.84	6020.94	5405.17	24698	16610.6	13729	14925.1	16477.6	17124.4	5062.31	8671.25	8577.93	5877.74	3980.66	3027.91	3368.46	2224.77	2401.38	6339.68	4330.73	3248.4	2646.14	4530.87	674.513	2828.29	2609.42	1728.11	4548.57	888.677	2187.36	2719.9	1507.23	2651.6	1021.44	1285.47
3466					Unmapped	258.919	578.163	280150	240104	327623	253137	319543	313641	349444	321104	296933	318174	177466	233568	330144	166430	317391	256935	201928	208650	221514	186739	264515	208095	354950	310945	270889	206511	307887	298221	226594	191999	206223	280142	341561	304704	333060	331657	335066	352184	329745	234536	337233	236077
3516					Unmapped	260.916	155.975	6559.43	9687.43	7605.65	7615.1	9907.37	9584.03	10209.3	12352.7	9318.53	8813.6	10742.9	10637.6	9432.16	8850.3	10653.3	10144.3	13014.6	14015.4	13944.9	13549.9	13225.8	10622.2	7070.8	8465.12	5715.22	9520.77	8258.49	10934.9	6830.8	4769.46	8253.31	5785.13	7734.37	6986.42	3937.15	6879.96	3313.87	4565.04	14368.5	6764.54	13962	7351.16
3531			4-Chloro-3,5-dimethoxybenzyl alcohol;Chlorphenesin;Chlorphenesin	-8.27510747898297;-8.27510747898297;-8.41418790465236	MS1 mz matched	261.058	368.654	4019.79	3394.3	4966.65	4887.58	4560.21	3869.54	4282.6	3508.35	5167.41	3625.16	3529.07	3752.49	2944.37	3518.13	3006.82	3715.28	4235.19	5395.87	2420.96	5956.96	6443.92	2282.01	5578.14	11140.6	5562.3	9902.86	9628.5	11070.3	4999.2	2951.03	3890.44	8928.03	3870.86	4879.06	2438.95	6969.9	8458.29	6105.96	9942.46	7577.64	2288.86	2941.12
3539	L-phenylalanyl-L-proline	0.9263			MS2 forward	261.122	215.171	944.228	672.058	720.307	1059.47	851.332	901.37	1214.12	796.043	396.319	758.231	112.668	157.714	262.262	211.875	232.537	223.149	374.228	615.437	698.735	486.614	360.856	320.533	343.84	444.342	259.595	517.076	811.756	537.003	285.572	364.506	518.34	716.976	697.097	809.902	1704.12	772.962	1621.91	498.799	672.597	562.604	1532.62	1412.9
3554					Unmapped	262.971	27.069	85780.6	100643	92420.9	72339.1	96561	96078.8	75698.5	80116.5	80493	75008.6	79444.2	54258.1	46584.9	65424.2	61614.1	76146.6	74624.7	87880.4	90016.7	44724.1	100828	84322.3	72066.4	74497.4	78714	109091	67954.4	83382.4	90534.5	97712	67770.4	98542.8	80545.4	79923.4	99698.6	59977.3	87521.9	76954.2	100989	85426.7	123663	72636.9
3574			Mepanipyrim	0.448208	MS1 mz matched	263.127	126.79	87354.6	91559.7	84440.8	85112.6	88369.5	94447.1	84709.8	84604	81601.2	84451	3681.74	3372.4	3546.45	4118.74	4175.54	2685.57	5535.44	7968.41	7804.39	10327	12765.4	13544.6	199545	135945	151014	73072	78283.7	95241.3	220448	203784	237630	127723	183690	209745	170455	160466	161551	216646	85476.2	272637	213138	83014.8
3575	(+)-Abscisic acid	0.33615			MS2 reverse	263.127	100.69	86192.7	62454.6	83239.3	81990.2	82965.4	85927.3	84219.8	89250.4	88336.9	68963.4	56139.4	51210.8	47825.8	81050.4	57843.3	72955.3	32994.1	27789.4	23209.2	34338.6	62177.5	26972.8	110902	86009.6	110529	92161.1	111464	116059	89123.5	179822	93574.3	70978.5	89117.9	108800	117607	99370.1	97528.5	113799	144124	143644	212758	104347
3576			Glutaminylthreonine;Threoninyl-Gamma-glutamate;Threoninyl-Glutamine;Yellow AB	-19.5077776832633;-19.5077776832633;-19.5077776832633;4.45144265189473	MS1 mz matched	263.127	79.96	62417.9	78131.5	73377.3	74283.3	81568	83421.8	83003.3	73492.9	78029.5	76622.8	9016.62	11548.2	7721.26	7081.55	9377.41	9927.16	14953.2	23734.6	18651.8	12922.3	20830.6	17393.5	348943	228741	201704	103635	112390	167655	227261	293058	270577	134787	138314	236945	210481	150970	307473	230300	367676	444905	343113	206853
3577			Anguidol;Artabsinolide D;Bisbynin;Cynaratriol;Dihydrophaseic acid;Epidihydrophaseic acid;Octyl gallate;Oxyhumulinic acid;Pisumic acid;Hymenoxon;Qing Hau Sau;Dihydrophaseic acid	8.06743374272335;8.06743374272335;8.06743374272335;8.06743374272335;8.06743374272335;8.06743374272335;8.06743374272335;8.06743374272335;8.06743374272335;8.15178770473334;8.15178770473334;8.15178770473334	MS1 mz matched	263.138	165.684	5587.39	4450.84	5412.29	4278.19	4735.42	5289.09	4148.8	3077.5	4022.33	4400.96	1064.03	718.536	604.42	887.504	323.82	293.081	6066.42	7789.71	6127.79	1421.44	2160.59	1862.29	2527.9	656.19	1791.08	6767.5	5065.4	6369.57	497.352	1663.4	1452.78	1794.69	1191.66	1316.56	2932.02	1512.41	4082.64	1292	598.805	40342.6	20659.9	1110.66
3616	Uridine	0.7094			MS2 forward	265.042	149.818	44521.1	88806.5	57668.4	76701.1	73045.7	81755.2	70900	69119.4	64693.8	59668	20120.1	15995.4	20697.8	9137.73	14333.3	5693.19	28735	43973.7	25528.2	20817.1	20937.9	23814.4	52021	47527.4	40810.7	45709.8	34569.6	69971.5	31986.8	57564.9	61285.7	46695.1	62698.5	66855.5	48039.8	63574.3	92011.2	54179.8	38468.9	65948.1	17142.7	38619.4
3619	Pyridoxine 5-phosphate	0.49505			MS2 reverse	265.054	307.868	2307.42	1986.91	2135.7	2684.21	2485	2401.62	2382.12	2089.08	2074.59	2529.01	1326.29	3862.32	2972.74	2021.69	2536.8	984.242	2703.47	2840.76	2330.23	2519.45	2951.7	3104.3	2039.24	2258.78	4108.92	3335.94	3282.41	3452.18	3666.82	2928.22	1952.59	2818.46	2166.07	1490.11	2305.32	3086.64	2273.32	2700.93	5177.15	1402.39	2511.04	2665.57
3624			Glycyl-Methionine;Methionyl-Glycine;	-12.1947365197285;-12.1947365197285;	MS1 mz matched	265.083	173.851	39046.4	40738.9	38713.7	39083.6	40475.5	40982.3	35560.4	37920.7	36988.2	35262.9	33195.5	40614.1	43939.5	38820.9	43295.5	32924.9	29963.7	38325.7	32902.6	36529.4	32647.5	36127.8	34139.2	36188.3	34168.8	38301.4	34766.8	36390.9	37500	36097.3	31480.1	32120.5	39050.9	33007.7	35053.9	35327.2	32336.6	38328.5	35872.2	31122.3	30283.6	37231.7
3626	(R)-mevalonic acid 5-Phosphate	0.329			MS2 reverse	265.091	347.573	3184.64	2889.91	2554.67	2298.23	1845.69	2293.79	2642.57	2082.56	3087.59	2543.94	1937.22	2060.9	1739.34	1837.13	1511.57	2181.18	4752.6	4454.56	3915.39	3856.05	3891.67	2706.04	5146.18	3792.98	5474.33	4796.33	3809.7	3423.37	3119.68	2138.92	1864.25	3454.78	2734.83	2516.86	2002.06	2322.35	2399.3	2454.63	1712.81	2787.75	1927.39	2297.34
3634			(2-{[3-(3,4-dihydroxyphenyl)prop-2-enoyl]oxy}ethyl)trimethylazanium;Borreline	15.8064206558346;3.72432901391026	MS1 mz matched	265.143	282.16	4436.82	5030	4121.27	4284.61	5074.46	4871.45	5525.49	5066	5655.39	4918.45	1906.2	1483.14	1918	2081	1698.67	1897.95	1837.27	1664.77	2364.89	1415	3028.47	1046.48	2391.2	3227.04	3410.4	3120.18	3023.72	7188.23	3141.9	2670.57	4539.64	3726.2	6979.07	5984.01	15176.2	6284.88	8982.78	5384.42	16080.7	14199.5	32397.6	8718.46
3653	Adenosine	1			MS2 forward	266.087	158.465	460681	252982	374373	358777	374830	376964	320783	291203	278900	274841	53679.3	44315	74981.6	49174.2	36448.4	17696.2	70508.1	80004	64705.1	47770.2	40954.3	60594.9	140615	86543.5	79898	159297	175316	167759	136558	210987	182267	325685	344458	305437	441234	332052	366269	478077	112423	238046	86189.2	239068
3671					Unmapped	267.032	277.115	3150.06	3965.37	3912.13	3813.14	4306.36	4128.46	4816.76	4692.85	4200.22	4120.75	1201.42	2413.46	1386.31	1580.89	907.669	1139.16	702.348	3813.23	2752.93	535.944	3208.57	2175.16	9609.57	7800.78	10106.9	3465.39	4933.77	6152.58	7015.3	5642.35	8773.13	5041.78	5650.13	7207.42	5911.1	9776.41	8673.41	9911.43	6768.55	7128.45	9521.33	5181.29
3676			DHAP(6:0);Portulacaxanthin III	-2.86565670000265;3.43642227106554	MS1 mz matched	267.07	364.796	281377	283725	294461	288392	305486	278199	331455	302391	309784	328774	311425	288362	233277	297723	385648	305391	465459	486549	459629	446778	489629	468372	400224	398832	432347	455605	392705	478207	462306	310925	324183	395700	329582	359669	277105	340516	382010	288114	458861	379362	323895	247878
3677	Inosine	0.9929			MS2 forward	267.071	201.269	15792.9	10959.9	12010.2	10794.5	10998.5	11560.9	12172.1	11897.8	11610.2	11722.9	2799.95	1632.92	1918.59	4602.1	1772.94	1396.31	4010.24	8730.66	4771.84	5742.42	5495.28	5021.91	11811	13372.1	8701.01	7922.02	6307.28	7776.99	5324.02	1414.62	5737.46	9160.24	8582.5	10191	6915.17	3992.2	8070.77	15160.4	6824.77	3653.16	4857.93	4444.62
3685	2'-Deoxy-D-ribose	0.603			MS2 forward	267.106	143.913	11427.2	11995.9	11493.3	11453.5	12006.8	11537.1	11491.8	10615.6	13346.1	12269.9	2805.95	3301.44	3335.03	3064.51	481.518	655	15439.5	21432.7	17442.1	12600.4	8397.49	16157.4	62728.7	17518.5	35648.1	22336.2	26501.2	29137.6	13783.5	2271.67	4963.26	6471.65	4315.8	9009.39	28280.7	16966.3	15667.9	5653.14	10150.8	32676.2	7862.8	5599.29
3692			Hesperaline;Daimuron;Methyldymron;4,4'-Bis(dimethylamino)benzophenone	11.0779261767552;0.946458351342132;0.946458351342132;0.946458351342132	MS1 mz matched	267.158	191.307	27561.4	30052.4	27854.7	29056.6	31973.7	29429.4	32498.4	30875.5	29006.4	29965.1	776.141	998.042	1959	636.872	297.485	436.106	952.408	1204.8	750.014	2065.92	571.76	1064.64	2293.05	3628.21	3478.23	1688.24	1858.91	3551.54	6038.68	3558.21	8113.13	5636.82	7855.4	6789.23	26918.1	8912.93	12105.5	11081.2	32852.2	31570.1	113129	15404.4
3693			Hesperaline;Daimuron;Methyldymron;4,4'-Bis(dimethylamino)benzophenone	10.1094560265347;-0.0220019869629277;-0.0220019869629277;-0.0220019869629277	MS1 mz matched	267.158	288.759	1162.6	1895.94	1406.62	1969.22	928.746	1840.43	1629.69	2456.98	1608.58	1577.18	463.807	97.1304	645.48	302.285	212.682	319.264	327.914	389.681	408.198	307.322	377.993	541.23	680.425	818.922	766.052	653.188	1016.62	3125.95	817.772	479.712	698.83	837.081	1747.91	843.392	5492.42	1361.38	2261.7	967.946	4580.44	3817.81	16098.2	1976.77
3696			Hesperaline;Daimuron;Methyldymron;4,4'-Bis(dimethylamino)benzophenone	11.2233645128013;1.09189521390065;1.09189521390065;1.09189521390065	MS1 mz matched	267.158	164.197	39125.8	29097.7	35428	36865.4	34475.5	34493.8	32265.7	34203.3	31968	32197.7	1037.76	1317.15	171.888	959.613	494.595	742.815	3359.1	4488.77	1465.86	1963.95	2242.6	2390.66	5862.99	10104.6	13025.2	5331.28	7602.31	10567.7	10294.8	5056.22	10699.6	9775.36	14797.6	10882.3	46562.3	14592.1	18078.1	10404.2	43730.1	20939.4	1.25072e+06	38471.1
3702			Allopurinol riboside;Arabinosylhypoxanthine;Inosine;8-Azaadenosine	17.7894694066924;17.7894694066924;17.7894694066924;5.48634862547553	MS1 mz matched	267.231	42.949	14176.3	34416.9	14819.8	15203.4	18185.4	21651.4	23576.7	26226.2	27335.7	29991.7	35329.7	23717.9	26434.2	20193.6	25818.5	23858.5	81795.7	43553.9	39783.5	28356.8	33587	19961.7	42801.8	24112	24449.2	27419.7	32643.9	32637.4	14610.6	25931.8	34082.2	41679.5	36296.2	47580.2	47715	31304.3	76358.4	38930	36234.5	68776.8	76626.2	74616
3710			2-{[hydroxy(6-hydroxy-7-methoxy-2H-1,3-benzodioxol-5-yl)methylidene]amino}acetic acid;2-{[hydroxy(7-hydroxy-6-methoxy-2H-1,3-benzodioxol-5-yl)methylidene]amino}acetic acid;2-(p-Methoxyphenyl)-3-(m-chlorophenyl)acrylonitrile	14.5952356889492;14.5952356889492;-11.9727630232606	MS1 mz matched	268.057	173.851	124750	134095	132297	141740	139737	153996	128237	129185	134829	122585	132001	132373	146604	125869	136496	136871	117780	140552	123015	122344	105540	134201	128852	122563	140901	130154	124252	119816	144357	129592	131207	126471	146320	120264	131065	134779	110789	145650	129597	110924	112127	126803
3720	Deoxyinosine	0.49505			MS2 reverse	268.11	143.868	905.418	1219.03	1200.31	1797.96	1221.92	1134.58	1443.24	1522.72	1473.73	2186.18	2882.24	2788.98	2794.04	2606.95	2027.57	1576.7	2182.72	1620.22	1627.52	1431.84	937.429	3283.99	8770.29	1668.36	3775.62	2675.85	2827.93	3526.19	1209.59	2756.09	1818.77	555.305	2948.32	2359.27	2646.39	1894.3	1265.51	3020.57	3011.41	4050.55	1662.3	2154.32
3738	D-Glucarate	0.32785			MS2 reverse	269.056	151.36	5255.15	4296.98	5407.02	6115.08	5139.63	6037.88	6944.23	5508.11	4796.69	5829.83	1816.66	2223.37	1668.9	1639.07	1818.05	1038.43	4219.03	3007.01	2819.73	1643.23	2825.29	2832.57	4161.3	4120.53	2929.33	4765.09	5671.9	6649.63	3026.84	3476.49	3926.15	6223.05	6539.84	4653.55	4222.97	5282.1	6098.98	6455	3456.32	4619.73	7189.43	3744.76
3740			3-(Cystein-S-yl)acetaminophen;S-(Hydroxyphenylacetothiohydroximoyl)-L-cysteine	0.927546138429232;1.0315943353454	MS1 mz matched	269.068	314.745	13610.9	15845.5	15722.1	16734.9	17313	16144.7	17288.9	16039.1	15587.8	14492.4	5048.73	8299.09	5407.52	7889.05	7702.55	8308.42	17805	14478.5	16355.8	16338.1	17305.6	19434.8	19187.2	22165.7	16894.1	20917.5	20417.8	25288.7	21314.6	14685	18691.3	21500.4	24277.2	16493.7	23514.4	24946.8	27574.6	19954.6	25939.8	26585.7	45336.9	21999.3
3744	Sedoheptulose	0.9647			MS2 forward	269.085	282.39	3712.66	3583.59	3125.4	3523.12	3999.81	3766.03	3930.58	3453.55	4274.31	4314.63	16071	11710.7	10907.8	6498.47	15216.3	13709.9	3412.48	5639.03	5260.58	3709.83	3576	3709.37	3135.22	1400.3	2465.04	6469.13	3594.45	2548.43	1718.11	2162.95	895.601	1638.67	1803.6	1383.57	2652.33	1891.67	2566.53	2647.1	1108.74	1530.05	1214.63	1010.29
3745			(10S,11S)-Pterosin C;(2Z)-2-[(2-hydroxyphenyl)methylidene]heptanoic acid;(2Z)-2-[(3-hydroxyphenyl)methylidene]heptanoic acid;(2Z)-2-[(4-hydroxyphenyl)methylidene]heptanoic acid;(2Z)-3-hydroxy-2-(phenylmethylidene)heptanoic acid;(2Z)-6-hydroxy-2-(phenylmethylidene)heptanoic acid;(2Z)-7-hydroxy-2-(phenylmethylidene)heptanoic acid;(S)-Pterosin P;2-pentyl-3-phenyloxirane-2-carboxylic acid;Dehydroorea…	6.00361529716732;6.00361529716732;6.00361529716732;6.00361529716732;6.00361529716732;6.00361529716732;6.00361529716732;6.00361529716732;6.00361529716732;6.00361529716732;6.00361529716732;5.97969636818039	MS1 mz matched	269.1	101.046	32173.8	27490.2	31696.3	33297.9	34151.7	34422.1	30173.8	47086.7	31665.3	31875.4	9031.66	8190.43	8866.16	9166.32	7764.05	7394.97	28459.5	42194.2	27479	16473.8	16544.6	28175.3	28612.4	21419	31863.6	37453.2	35447	40114.2	10258.3	12016	12674.5	28478.9	18706.8	25901.4	41663.3	26013.8	38028.2	17613.9	20195.3	15024.4	20499.6	23202.4
3752			Arginyl-Asparagine;Asparaginyl-Arginine;	4.84739783608315;4.84739783608315;	MS1 mz matched	269.137	298.683	5860.68	3371.73	5759.71	4117.73	5556.74	7527.87	5987.27	3982.23	3297.24	4462.14	769.1	1644.24	720.763	463.489	2232.68	1271.82	1158.91	971.685	1078.5	2549.07	1890.33	1961.65	6367.69	4999.51	7422.81	4704.17	5403.57	5018.93	12901.1	16082.4	12719.5	8672.45	15619.9	11846.3	15050.2	22698.8	11408.7	14410.6	13184.3	10181.7	18736	8085.44
3758			A771726;Leflunomide;Leflunomide	9.25659669461251;9.25659669461251;9.25659669461251	MS1 mz matched	269.21	45.2195	44112.2	37293.6	45724.8	39690.1	36795.6	43214.2	33978.5	39199.1	36995.8	32329.5	33379.4	30157.4	32262	35816.8	29100.9	30569.9	30757.7	44218.1	32317	24212.3	32833.7	27682.5	24085.1	16832.2	24643	47340.5	38618.9	38138.4	26854.8	52144.3	35871.2	37454.4	37897.2	63552.2	70412.7	46999.9	282180	45920.4	34238.7	45844.3	445968	86893.9
3763	Heptadecanoic acid	0.9548			MS2 forward	269.246	42.95	73812.9	129744	81146.5	92787	91637.6	93260.7	116242	116615	138320	122540	118522	89520.8	89068.7	68677.2	94227.1	104312	199530	191391	165898	128375	161009	94913.6	149162	177871	120607	137587	133229	152331	97600.1	110787	177201	191378	202333	237509	252854	232709	250307	186540	217314	288733	428934	298458
3788					Unmapped	270.25	42.953	11949	16248.6	14598.1	13441.4	17577.5	17900.4	16636.2	18072.4	25868.1	13519	18411.1	14844.9	16748.4	10761.9	17458	18615.4	37170.9	30789.2	29755.7	24572.4	32657.8	15751.1	26957.9	38891.1	20365.3	24096.7	24125.8	28539.1	16569.8	23099.2	28093	35212.7	44447.2	34264.2	50047	39527.1	45470	31410.3	38321.2	38864.2	83793.3	43403.2
3807	(-)-Naringenin	0.9094			MS2 forward	271.059	39.916	9622.18	9416.96	17243.1	12530.2	15147.1	13627.7	14979.5	10884.5	12997.2	10773.3	3435.26	14876.3	14585.8	5314.53	8854.1	8331.84	10858.9	7252.78	6779.73	16720.3	5047.61	18783.5	14201.4	7200.99	10426.2	7654.49	4659.13	4253.26	5641.17	2384.11	3112.44	7533.75	5386.21	5498.43	7080.72	4770.85	6841.72	2733.12	17740	2441.8	23713	7473.22
3810	Arbutin	0.9864			MS2 forward	271.08	145.107	49812.4	49245.3	46701.1	58325	48439.5	57559.2	50295	42628.6	49365.4	40495.5	43202.9	59186.3	50908	68672.7	42157.8	34881.4	63446.7	71604.8	53046	65856.4	87944.8	54437	21083.6	57130.1	26008.2	57224.2	52098.2	44613.5	85202.2	151216	34306.5	26241.8	32983.3	27470.6	17440.1	21539.9	25379.3	28224.9	41150	33887.1	8421.04	15122.5
3813			Zoledronate;Arbutin;alpha-Arbutin	19.32672178573;19.32672178573;19.32672178573	MS1 mz matched	271.095	46.795	6467	4589.18	10066.2	10231.7	10783.9	11131.5	8365.71	6939.4	7694.32	6281.32	14823.6	13197.5	10299.6	5994.92	7001.09	6418.42	8879.92	8059.15	12525	13802.8	31871.8	10138.1	9464.48	6416.63	5826.18	9505.23	8230.1	8611.58	3510.66	2509.35	2690.5	6879.23	4678.17	2655.01	6312.3	4492.41	5276.04	2164.06	16128.4	1952.92	20978.6	6224.12
3836	5-Hydroxymethylcytidine	0.8591			MS2 forward	272.085	353.065	3960.25	4278.12	6172.31	5328.69	4579.15	4122.55	5015.31	5199.05	5955.84	3866.28	3106.24	3533.33	3629.78	3078.27	1280.45	3331.43	4298.28	8028.25	4357.38	4480.45	5604.04	4094.87	5485.84	4330.69	4023.9	8574.07	5466.38	4185.51	7309.12	4778.57	6643.94	5897.47	5375.88	6097.15	3537.07	5280.05	4725.82	4097.7	5158.47	3231.53	6448.84	3397.89
3860					Unmapped	273.038	139.699	34702.4	28324.4	35303.4	32949.7	33324.9	31717.3	31410.4	25030.5	23981.2	23995.4	2122.03	3561.58	3828.01	5406.86	3466.9	2546.41	26960.9	45003.7	18250.6	20164.2	32055.9	35182.5	92644.3	29558.2	62852	66612.7	65541.1	62222.6	77017.2	45767.9	30748.3	53228	50343.3	49142.3	52192	57003.3	50530.6	75610.9	32580.6	40872.5	27587.3	73136.5
3922			Valyl-Valine;Atractylone;Furanodiene	-6.44236316664596;-24.982489125718;-24.982489125718	MS1 mz matched	275.166	31.6975	14347.3	17440.7	14031.6	16506	23832.8	17420.6	22375.4	19115.6	21706.8	19166.5	24676.6	28046.5	23770.2	12519.4	18784.2	32370.2	27727.9	31616.8	19821.7	42742.3	42709.8	30485.7	25863.7	14126.2	16261.8	18312.5	20832.1	18843.8	14812.7	12288	13621	13936.6	23801.2	19322.5	52880.1	24326.2	16754.5	8499.07	10685.9	20497.8	11412.2	37235.1
3925	Stearidonic Acid	0.4926			MS2 reverse	275.199	46.7135	6941.87	20402.3	9833.28	12067.4	12676	15181.5	14602.4	15160.6	18150.3	17385.7	5710.9	7013.82	5837.09	4334.18	9623.4	9768.73	13783.8	17159.2	13841.6	9621.7	11617.4	15588	11795.8	5394	6642.27	20066.5	10858.3	11110.9	490.1	2553.34	3652.89	5882.92	7025.81	6046.87	21094.2	9312.86	13680.8	5490.61	1682.62	575.703	4942.07	8286.58
3936					Unmapped	276.031	318.618	135428	242521	199046	208339	203494	215889	213855	184071	210219	223564	625739	379577	419908	372651	449146	685036	277003	298701	312462	227115	118805	294740	224743	112854	195544	283967	221704	258508	137890	118731	55316.3	150612	103096	65622.1	106867	80156.5	118522	93395	87182	101720	47487.5	64826.7
3956					Unmapped	276.929	155.765	22536.2	29726.2	26539.2	31373	31261.9	30473.2	28639.7	32174.5	30405.2	29997	31340.5	37848.6	30493.2	26804.9	32654.4	26524.3	41075.6	44146.2	40988.6	39419.5	42326.6	32435.6	19016.9	33955.9	25673.3	28824.8	27554.3	30410.5	21212.1	17940.1	23229.9	20611.1	29809.4	22368.5	14194.4	22035.5	22720.2	19930.2	44220.4	18179.1	36063.9	21172.7
3961			Mercuric oxide	20.6455	MS1 mz matched	276.976	155.883	5715.12	6203.04	4939.96	6178.85	6477.02	6661.78	5906.58	8060.81	6942.31	7334.02	5258.73	6808.5	5840.86	3011.56	6419.47	6001.53	7913.93	9036.99	8275.76	6927.55	8465.64	6045.63	3803.54	7984.81	4388.32	5065.15	4852.76	7387.6	3332.86	4455.21	5591.9	5038.49	6918.34	5792.38	3917.59	4974.85	6085.21	5259.51	9117.32	6037.97	6370.58	6474.53
3962	2-C-Methyl-D-erythritol 2,4-cyclodiphosphate	0.8003			MS2 forward	276.986	353.782	1040.19	1666.35	1232.35	1356.34	1057.38	1080.7	1379.67	1186.47	1672.14	1705.35	587.272	661.896	573.982	465.29	829.44	1147.09	823.654	793.795	1067.79	1070.51	1550.9	1508.34	3143.87	2198.13	3279.38	2018.81	1776.73	2161.87	2398.49	1574.21	2114.7	1795.78	2136.17	2222.13	1760.85	1992.28	2572.66	2080.08	1484.66	2914.04	994.034	632.06
3969			Alcoifosfamide;Alcophosphamide;Cyclophosphamide;Alcophosphamide;Alcoifosfamide	-13.7669527554015;-13.7669527554015;-13.8234196076968;-13.8234196076968;-13.8234196076968	MS1 mz matched	277.032	243.916	3271.36	5252.33	3726.46	3266.41	4114.04	4440.07	2800.44	3978.16	3742.96	6257.01	9135.35	6597.51	6519.13	5655.35	4588.41	8122.68	3535.49	4892.94	4201.82	3117.44	3542.31	2889.62	2790.83	1140.23	2575.27	4185	3280	3201.83	1582.83	1866.14	961.595	2122.66	1585.45	2109.62	3134.68	2276	2460.32	2334.31	1293.06	1404.67	824.72	998.915
3972			Telbivudine;Thymidine;Thymidine;HC Yellow No. 4	-9.38327668016984;-9.38327668016984;-9.50058717767506;-9.50058717767506	MS1 mz matched	277.057	97.102	22425.3	16905.2	19726	17846.3	21503	19964	18433.7	18240.8	17171.7	17688.4	6586.6	6244.38	7132.75	6647.65	6833.17	5902.5	8093.03	10963.4	5194.23	8898.39	7524.28	7221.34	6727.61	4594.94	10661.7	7700.85	6941.18	12105	8481.12	15834.1	30376.3	15381.3	13165.8	9838.61	13047.5	27753	11470.6	23647.8	9722.95	16611.2	40527.4	23285.8
3975			Dehydroxymethylflazine;	7.62652045191408;	MS1 mz matched	277.071	250.486	74095.7	68001.2	71652.6	77089.3	78458.9	78088.3	83230.4	72978.8	80217.6	59152.7	69588.3	93314.4	84553.2	82241.6	97318.3	101266	70321.2	61245.2	50060.7	75238.6	54790.2	70972.2	68942.5	41374.3	69195.8	79882.9	76623.3	72353.4	45565.9	52940.9	18742.5	53283.2	54951.8	56088.8	76173.5	62958.8	56151.4	81201.4	24755.6	33759.5	4858.04	23339.9
3978			gamma-Glutamylmethionine;Glutamylmethionine;2-C-Methyl-D-erythritol 2,4-cyclodiphosphate	-10.7363115851025;-10.7363115851025;-0.873095811358055	MS1 mz matched	277.091	334.026	8267.39	6769.82	8983.29	8872.27	9071.26	8317.68	8502.24	6616.73	8457.45	9777.46	1628.06	1848.29	2214.24	2046.49	5320.49	1542.66	8085.75	7440.5	7820.02	12849.5	9505.56	12468.4	26682.3	12920.9	17434.3	12756	13165.6	17439.7	18135.6	7334.26	6971.92	13273.4	10809	12186.5	12041.8	12382.7	10446	11208	7390.81	10072.7	4443.31	7553.67
3986			(2Z)-2-(phenylmethylidene)heptanoic acid;(2Z)-2-[(2-hydroxyphenyl)methylidene]heptanal;(2Z)-2-[(3-hydroxyphenyl)methylidene]heptanal;(2Z)-2-[(4-hydroxyphenyl)methylidene]heptanal;(2Z)-6-hydroxy-2-(phenylmethylidene)heptanal;(2Z)-7-hydroxy-2-(phenylmethylidene)heptanal;(R)-Pterosin B;2-(3-Hydroxy-4-methylphenyl)-5-methyl-4-hexen-3-one;2-pentyl-3-phenyloxirane-2-carbaldehyde;3-hydroxy-2-(phenylmeth…	1.46792739241458;1.46792739241458;1.46792739241458;1.46792739241458;1.46792739241458;1.46792739241458;1.46792739241458;1.46792739241458;1.46792739241458;1.46792739241458;1.46792739241458;1.46792739241458;1.46792739241458;1.46792739241458;19.7133134091362	MS1 mz matched	277.142	46.462	48974	55978.9	46465.2	65511.9	49309.2	44047.1	53735.9	60175	54422.2	53560.5	21125	19243.7	18915.1	20396.2	11477.5	15662.9	54202	67569.1	28941.3	36038.1	58872.7	51045.8	62369.2	218699	178763	73715.9	156290	197559	109732	38106.8	124137	117189	209979	161845	212342	257539	155980	60981.1	222690	115709	100740	67453.1
3990	all cis-(6,9,12)-Linolenic acid	0.9987			MS2 forward	277.215	44.012	195219	480511	216468	257329	286082	345011	363146	414061	445116	470036	963010	676029	597540	489487	1.1169e+06	798011	898123	1.30708e+06	1.20964e+06	1.09384e+06	1.6846e+06	799181	397069	546191	417036	801130	426911	642693	202469	297419	521049	289554	272451	433635	962790	443797	654307	720622	531015	746777	1.94598e+06	1.34623e+06
4034	(S)-Equol	0.3665			MS2 reverse	279.049	298.144	2114.49	1396.04	1706.8	1566.61	1223.07	1863.05	2158.91	1536.67	2210.06	1481.8	4443.26	3323.98	3822.31	3993.79	3223.87	2944.64	1129.32	837.917	656.593	934.779	1134.17	884.141	1534.12	1114.94	1181.53	1167.89	724.904	1342.73	1121.16	936.842	666.593	1314.13	1138.82	1192.76	1520.59	1807.33	1739.9	1427.21	1258.84	1153.18	5312.47	988.68
4043			Cyclopeptine	0.115664	MS1 mz matched	279.121	126.21	189187	170309	187571	184964	185065	193818	174849	165068	164371	157302	137639	156060	169796	200676	195259	159830	109603	136732	91011.5	105817	134966	128678	352774	284118	436213	258798	309164	331454	415417	157500	240593	220975	179723	235634	121350	229508	185653	418804	89584.1	209601	64942.6	72865.9
4044			2,4-Diamino-6,7-dimethoxyquinazoline;	8.97062995408775;	MS1 mz matched	279.121	142.59	44733.6	29712.3	38382.9	42552.4	37261.4	35688.1	35250.5	32630.9	29031.7	30147.2	3433.44	4869.7	5052.34	5668.21	5534.78	4357.57	4558.85	6894.24	3661.56	4940.35	4984.57	7858.12	37459.7	28070.8	39695.9	26103	35178.4	34526.1	101895	68449.3	34067.9	33768.4	33287.8	52269.8	37590.2	46235.8	36418.1	85364.8	19722.9	55789.4	19402.9	24221.6
4049			Feruloylcholine;	10.0465855453702;	MS1 mz matched	279.158	47.816	112273	136794	123066	135735	147678	162122	142942	140813	138522	132233	4.50831e+06	16482.4	2598.36	2971.5	6520.96	2.81162e+06	186693	234985	70316.6	114495	151897	137805	234658	825980	834340	290689	581747	686334	315996	92717.7	404829	417125	713927	393926	484803	771002	385805	190478	598499	296414	304252	116767
4067	3'-O-methyladenosine	0.9595			MS2 forward	280.102	101.421	4505.35	5581.51	3411.59	4821	4099.45	3960.62	4383.33	3003.97	4102.01	3886.89	3897.75	4350.12	4903.34	4106.13	3431.7	4533.28	4310.27	7265.55	4491.15	3254.19	5240.86	4555.6	3318.24	4510.77	5096.83	4105.07	4117.61	4399.48	2665.15	2765.23	2505.13	8225.56	15199.9	4054.47	5066.78	4837.19	9472.54	3664.95	2479.27	15240.7	6172.01	36634.2
4089	Temazepam	0.3079			MS2 reverse	281.049	173.851	2769.57	4558.74	1439.26	3488.49	4006.53	4772.36	3931.58	3956.72	3891.07	4733.56	4111.42	3049.02	5025.74	5209.31	5521.9	4005.94	4464.19	3035.02	4158.52	3272.02	3519.8	3585.28	3946.46	4372.62	2153.52	2610.61	2510.85	1504.4	2230.71	3368.74	4135.05	43304	3109.18	3936.11	3588.48	2962.41	4396.34	3548.04	34846	72204.8	29272.3	58383.4
4095			Dinoseb acetate;Dinoseb acetate	1.36412693339151;1.31520547703195	MS1 mz matched	281.086	346.92	169993	162490	194729	168515	180360	172803	195461	175849	187474	184099	180899	232687	160416	230512	305340	201779	357236	473583	351130	390783	443379	396906	231623	313284	326848	385367	326264	407271	339618	169812	185252	240433	220354	204526	145562	206139	188024	146687	274701	139355	175607	124222
4096			Dinoseb acetate;Dinoseb acetate	0.634560085958941;0.585638665290801	MS1 mz matched	281.085	367.425	40347.9	35026	36313.8	35948.9	40593.5	37094.4	41925.4	37773.6	41913.7	38318.5	11596.1	12140.2	33666.6	11219.6	9739.15	12084.6	13456.2	10171.7	15064.2	21454.2	10810.6	15095.5	12211	17958.8	15022.6	52253.3	33119	38820.5	20680.6	7351.22	15207	21997.7	17810.4	23841	26848.9	23838.1	39752.4	19367	25654.2	11500.8	10740.7	12259.1
4099			12-Hydroxynevirapine;2-Hydroxynevirapine;3-Hydroxynevirapine;8-Hydroxynevirapine;2,3-Diphenyl-3-(2-pyridinyl)acrylonitrile	8.23893585485497;8.23893585485497;8.23893585485497;8.23893585485497;-6.02589646739977	MS1 mz matched	281.105	329.718	5026.48	8468.32	5353.26	7496.26	11070.8	12773.2	11312.5	6632.21	9090.19	6230.27	4713.69	9041.14	14154.7	5384.06	8850.91	6805.25	4795.01	4944.49	5407.79	12654.2	3507.14	5109.76	5485.82	7182.09	6106.35	7129.11	5556.99	12849.6	7604.32	11835.2	7181.74	7816.19	7323.68	3356.51	9484.24	10676.8	6383.25	12694.6	11413.6	11850.8	8659.5	10345.4
4102			Isoeugenol phenylacetate;Randainol	4.98217824932735;4.96232883506364	MS1 mz matched	281.125	27.8815	14320.4	12461.5	10975.5	11448.7	13659	13272	12966.5	14604.5	12559.3	13420.2	12963.8	4772.63	17006.4	9920.44	12770.9	17942	8559.29	16229.8	13333.3	13451.9	10448.7	10254.4	12434.3	12287.3	9847.53	11268.3	8618.35	10493.5	6395.38	12748	10427.8	16387.9	12904.1	15000.8	13792.9	13952.9	10897.3	11082	10209.9	12962.2	13605.6	13632.4
4104	Thiamine	0.49985			MS2 reverse	281.137	197.831	68821.8	77986.2	83447.1	88579.2	75958.4	80702.2	83047.4	75962.8	77482.2	73006	10842.1	7222.14	9424.08	8706.48	9860.26	9562.74	9922.73	12155.2	8561.25	11866.6	7388.41	12687.8	45453	38892.2	51175.9	43178.4	31663	36802.4	143326	103464	93565.9	96709.8	114956	126073	97560.5	89320.5	82865.3	150218	68375.9	146605	40865.1	98504.1
4114			Asparaginyl-Gamma-glutamate;Asparaginyl-Glutamine;5alpha-Androstane	-0.384250199041211;-0.384250199041211;-13.0643411114803	MS1 mz matched	281.23	28.141	46236.1	38127.1	56864.5	29535.5	40922.2	39927.9	24520.4	42062.4	29885.9	49851.8	26042	37144.4	16464.3	39689.1	43627	22889.6	41888.1	34374.4	27919.2	40421.1	61262.4	59405.2	25014.7	24186	53680.7	100447	52796.8	48189.3	58945.7	42905.3	86885.7	80972.3	56075.2	45904.8	40332.1	20502.6	57865	80013.1	69849.6	79495.9	155385	88851.1
4135	Guanosine	0.9947			MS2 forward	282.082	241.512	77536	77753.3	72166.6	81946.8	85099.5	83880.1	80047	73574.9	80790.3	70196.6	24287.5	19196.4	45191.3	19885.5	20460.2	16259.8	35055.4	39787.8	34591.8	40357.9	27496.3	38671.5	71957.4	55477.5	45759.6	76163.2	60204.1	93872.8	51326.6	35311.7	37179.5	61285.4	73722.8	60221	57378	62578.4	85394.5	54554.1	48111.9	62006.6	26447.9	68127
4158					Unmapped	283.008	220.021	7093.17	9181.61	11131.6	11714	11755.1	11362.9	12601.6	10283	12097.4	11992.3	10595.1	9759.03	8931.85	6834.59	8255.17	9796.41	9031.09	10800.1	11623.4	10051	14603.1	9189.98	8904.16	10083.9	8473.01	12130.1	11300.6	11545.2	11555.2	9361.2	10478.6	10352.3	11483.3	9525.18	10260.6	11052.9	10858.3	11937.5	8609.14	9784.13	9921.21	10580.1
4160			Cinoxacin;Cinoxacin	-3.70679925528329;-3.81593457974424	MS1 mz matched	283.027	245.284	327201	294156	293997	311920	315661	308832	306865	318662	332992	293163	335416	327448	370093	197433	361615	368951	291834	304963	300663	288371	332639	258649	297559	221575	235844	318702	288451	292049	193790	229048	168752	213034	213998	257827	271215	156694	281452	268994	145183	115337	118381	154710
4161			Aspartyl-Aspartate;L-beta-aspartyl-L-aspartic acid ;Dapsone	6.24555431308939;6.24555431308939;16.5281326958876	MS1 mz matched	283.027	283.295	167292	193873	166815	194900	197788	207761	205205	193305	205353	201729	271111	238809	245654	216209	249148	241982	204024	236543	213033	209914	191637	186730	154791	71476	107140	219220	190913	169876	101403	124638	48210.5	131567	114293	115500	164999	110727	129702	125476	41329.1	75752	16443.8	73410.7
4168	Xanthosine	0.998			MS2 forward	283.066	287.917	6613.04	6832.4	5581.05	7601.65	7521.43	8006.94	6012.71	6015.35	6609.97	5623.68	1274.75	1592.19	1655.29	1486.32	438.263	1527.93	1176.07	1129.2	2267.78	2225.29	2836.01	4127.8	11967.9	4927.01	7445.25	2835.33	2629.65	4838.17	3754.69	3322.67	6695.5	4739.46	6853.5	5242.16	4397.91	3746.78	6456.33	11142.5	4103.3	12948.6	4357.59	4787.22
4169			Xanthosine;Xanthosine	-0.0475225467068259;-0.103493540488955	MS1 mz matched	283.076	258.186	11473.5	20689.5	23613.8	19021.4	21410.8	20849.9	17117	13937.7	15907.4	18457.3	6489.59	6155.09	6565.42	6202.95	9401.34	6651.56	15050.8	22074.7	14049.8	14735.1	11316.9	11067.2	8188.13	11267.7	11586.7	13705	10288.4	12441.6	8582.13	9673.36	15526.3	17360.6	20090	13292.3	30139.8	24229	23524	27324.5	23559.9	30344.7	37691.7	33785.2
4175			{[(2Z)-2-(phenylmethylidene)heptyl]oxy}sulfonic acid;Batatasin I;Isobatatasin I;Phenethyl caffeate	-0.810606576779452;10.9114626323504;10.9114626323504;10.9114626323504	MS1 mz matched	283.101	327.8	51507.5	48603.4	42992.2	52458	48246	47743.8	52604.6	53356.8	48892.6	46521.1	12270.6	15258.1	26140.6	16767	29334.9	20934.6	25881.9	21563.6	22250.1	30375.6	31927.2	36494.4	58221.6	68562.7	72103.8	49535.2	44750.3	58219.6	80322.8	33423.3	66994.1	76974.6	66587.2	59685.2	123736	103929	93386.6	68968.5	75113.3	70503.5	103872	96055.9
4183			arabinofuranosylguanine;Psilocybin	-8.32369681900034;-6.21288233776025	MS1 mz matched	283.246	27.0515	384053	337942	395208	285401	351922	365516	284928	271737	269172	260634	246054	198521	183678	317714	231462	218988	254414	325610	279388	267337	341674	361582	236190	225555	314017	386849	276105	300981	103696	178281	243555	178676	321641	278513	241314	229193	288663	270659	398572	284881	466844	280784
4184	Stearic acid	0.935			MS2 forward	283.263	42.153	1.69851e+06	2.45792e+06	2.33629e+06	2.345e+06	2.14737e+06	2.42823e+06	2.54997e+06	2.41471e+06	2.50264e+06	2.33707e+06	5.00214e+06	2435095	2.71792e+06	1.83425e+06	3.16261e+06	3.54627e+06	3.42603e+06	3.14592e+06	2.46235e+06	3.78386e+06	3.25651e+06	2.24534e+06	3.43776e+06	3.00561e+06	2.45172e+06	3.27714e+06	2.27117e+06	3.25249e+06	2.93359e+06	3.20545e+06	3.6554e+06	3.17183e+06	3.87411e+06	3.88673e+06	7.2109e+06	4.32247e+06	4.73711e+06	4.45224e+06	4.12137e+06	5.32794e+06	9.74225e+06	5.69983e+06
4228	Kaempferol	0.4998			MS2 reverse	285.043	277.26	25313.7	31962	28265.3	31317.1	33102.5	33224.1	33927	36624	32671.8	30223.5	10456.9	11620.8	8952.43	8058.13	7473.19	10023.7	14902.1	11240.8	8939.55	10380	11725.4	18780.3	62760.2	61015.8	82356.9	34077.9	34057.6	51677.8	53912	42048.2	64340	46152.8	35734.1	63169.8	53515.9	75598.2	64259.3	71103.8	58907.3	57859.4	136934	44385
4232			(-)-5,7-Dihydroxy-3-(4-hydroxybenzyl)-4-chromanone;(2E)-1-(2,3-dihydroxy-4-methoxyphenyl)-3-(4-hydroxyphenyl)prop-2-en-1-one;(2E)-1-(2,4-dihydroxy-3-methoxyphenyl)-3-(4-hydroxyphenyl)prop-2-en-1-one;(2E)-1-(2,6-dihydroxy-4-methoxyphenyl)-3-(2-hydroxyphenyl)prop-2-en-1-one;(2E)-1-(2,6-dihydroxy-4-methoxyphenyl)-3-(4-hydroxyphenyl)prop-2-en-1-one;(R)-Oxypeucedanin;(R)-Pabulenol;1-(2,4-dihydroxy-6-m…	-3.92751609502894;-3.92751609502894;-3.92751609502894;-3.92751609502894;-3.92751609502894;-3.92751609502894;-3.92751609502894;-3.92751609502894;-3.92751609502894;-3.92751609502894;-3.92751609502894;-3.92751609502894;-3.92751609502894;-3.92751609502894;-3.	MS1 mz matched	285.079	351.87	103629	102971	162640	104396	124710	109098	134706	97340.2	93401.5	184136	252296	302912	299456	343333	442879	263723	163068	119519	379375	263599	210569	285244	115723	89458.7	83677.8	96162.7	101795	105517	108659	176768	87246.7	100684	134537	34545.6	123845	86086.1	143474	105569	80558.6	76909.1	67270.9	55758.3
4244			10-alpha-methoxy-9,10-dihydrolysergol;4-Dimethylallyl-L-abrine	0.557714100016221;0.655558743283546	MS1 mz matched	285.168	109.38	10937.9	8997.36	11779.7	11757.1	12176.8	11932.6	14126.2	10713	10799.5	7398.68	10754.8	9386.37	8464.43	6435.83	7244.67	6179.03	6260.24	11761	14294.8	7067.67	5769.72	8350	3089.99	3902.31	4121.1	8629	8684.28	372.126	3107.04	2969.56	2754.38	3462.5	3740.93	3845.65	10445.3	5667.36	4448.49	3594.63	4300.08	3096.37	8899.19	4088.29
4270			Cyproheptadine;Naftifine;Cyproheptadine;ftifine	24.1249529274148;24.1249529274148;24.1239082153476;24.1239082153476	MS1 mz matched	286.174	208.562	2141.53	1498.3	2342.59	3144.35	2711.05	2084.8	2536.25	2745.54	2747.58	2929.66	466.781	1125.29	729.604	1271.25	763.393	201.939	6160.2	7153.99	6578.31	2710.71	4815.01	3909.75	595.054	1582.46	822.062	3721.54	3929.91	3598.54	506.24	175.722	268.317	1412.48	1383.65	1356.38	1511.13	1717.87	1770.88	997.256	400.744	169.847	1274.12	435.892
4274			Tenofovir;L-Octanoylcarnitine	0.275057857797436;9.32767939244581	MS1 mz matched	286.212	43.846	7380.27	16037.4	11686.7	9835.72	10009.4	7918.67	12032.5	14836.3	14386.5	13012.3	5019.1	6499.54	7751.87	3931.96	7467.44	6525.89	10001.5	20245.1	10542.7	8092.87	9353.12	6550.16	9590.9	6591.54	6855.8	10132	8808.3	12136.8	5538.61	6455.68	37498.9	20024.4	28865.8	21328.5	63808.6	35006.1	45837.5	32158	42376.3	40755.3	102091	98669
4281					Unmapped	286.904	139.843	3926.01	6549.18	3622.63	4931.26	4252.6	4784.93	5503.54	4626.96	5476.8	5271.22	2757.36	2379.2	2134.39	1539.9	2247.48	3486.48	1831.47	946.303	1790.73	1316.5	1291.97	1340.01	849.573	1328.05	2024.44	981.689	1082.06	1401.85	1365.99	903.545	970.155	2158.13	1952.39	1594.53	3436.49	1611.39	2559.81	1131.93	2931.47	4958.58	1221.74	4906.53
4284					Unmapped	286.978	155.838	8153.75	8588.93	11020.9	15009.1	11450.5	9386.95	9538.57	11048.1	7815.65	8961.05	7614.17	14764.7	13457.8	12533.3	10744.3	8490.78	8290.29	10390.2	4933.88	9380.58	8457.65	7286.16	5648.78	4925.16	4589.15	9627.09	9054.74	9005.26	3640.81	6058.06	4255.69	2136.62	5271.2	6272.62	5835.34	4562.35	2121.03	6399.91	1590.4	5169.57	1938.38	3912.24
4299			3-Hydroxymelatonin;4-Coumaroyl-2-hydroxyputrescine;Heptabarbital;Paucine;(R)-4'-Deoxyindenestrol;(S)-4'-Deoxyindenestrol;(R)-5-Deoxyindenestrol;(S)-5-Deoxyindenestrol	9.02524396712545;9.02524396712545;9.02524396712545;9.02524396712545;-7.19609108333517;-7.19609108333517;-7.19609108333517;-7.19609108333517	MS1 mz matched	287.078	26.837	25218.7	21890.4	22560.6	18468	23271.8	27516.4	24256.2	23603.4	24185.4	22188.6	1947.96	1796.08	1579.79	3819.65	2925.57	2033.26	2745.93	3026.89	4682.62	5378.98	5536.64	1359.07	1734.23	8751.76	4857.92	3979.75	3442.51	6390.91	5549.52	2484.28	13107.1	26722.2	30777	23786.1	35672.5	24046.4	18142.7	11810.4	111146	27731.3	105315	41257.7
4301	Fluconazole	0.4042			MS2 reverse	287.083	352.05	1340.53	1745.72	2380.82	1200.44	1518.71	1923.54	2307.81	1444.62	1713	2640.58	4128.46	4152.97	5312.59	6431.81	8376.67	4039.32	2719.42	1994.06	6440.39	4086.04	3196.59	4312.81	966.656	1651.87	1481.39	1479.76	1814.73	1970.91	1373.71	2742.96	1000.55	1538.69	1932.73	1421.34	1944.69	1490.24	1619.12	2046.51	1601.74	1368.99	1499.28	978.505
4350			1-[4,9-Dihydro-2-(methylthio)-1,3-thiazino[6,5-b]indol-4-yl]-2-propanone;	4.29401683874761;	MS1 mz matched	289.051	364.765	7913.74	9490.45	8844.57	9357.17	9605.91	8889.96	9259.77	11064.8	9937.94	10971.6	9157.92	9505.63	7045.08	7021.13	7767.41	9445.51	12252.3	12451.8	12524.6	12642.7	12018.5	12696.5	11364.9	11434.5	11226.8	11960.8	9569.11	12739.5	11907.1	9056.64	10738.7	11961.3	10637.5	9855.88	7809.92	10516.3	12572.9	8661.5	13537.5	12072.4	9130.44	9038.47
4393			2-hydroxyflutamide;Hydroxyflutamide	7.42329438373504;7.39419126641529	MS1 mz matched	291.069	111.376	107955	62461.6	115392	119969	113654	102567	96115.5	87162.9	76801.7	62193.2	30703.4	64105.6	69920	77079.1	42112.4	38253.6	53335.2	81258.9	32324.1	96564.5	56253	91561.1	154803	141140	209134	159604	172839	137462	173227	143372	116751	120840	123405	95697	113171	159689	75464.6	168756	114532	124304	74079.8	211139
4398			Edetic Acid;EDTA	6.08954756203421;5.9714328458999	MS1 mz matched	291.092	242.19	10539.2	7543.64	7889.53	8691.38	10607.3	8917.45	9124.54	8104.12	8869.33	8216.32	6990.23	8935.28	9220.92	7993.27	10310.8	7478.66	7669.12	6605.16	8116.5	9352.86	9135.75	9859.43	8526.24	8140.93	8439.74	9826.92	9385.84	8938.65	10248.2	9023.93	8088.58	10498.9	10602.6	9131.03	9454.74	10024.9	7447.72	10209.2	11390.9	6796.95	6664.78	8919.03
4408			Nicotinate D-ribonucleoside;Hexadecanoic acid	7.8054263322017;-24.1960473026297	MS1 mz matched	291.194	46.8005	47834.4	91936	77872.6	58223.3	98098.2	73328.2	118599	73940.8	82401.6	80748.7	73358.6	58153.3	71675.3	45382.2	53418.5	71634.1	106676	126306	120851	75041.6	109642	116271	30772.2	35866.9	28241.4	114337	72859.4	95546.2	20681.5	8185.01	25953	61812.4	50371.2	66362.3	273484	94734.7	125626	31070.1	22040.7	19124.8	149136	41051.6
4428	Anastrozole	0.4079			MS2 reverse	292.153	191.121	1377.2	1277.77	1116.34	1956.39	1539.37	1683.96	1971.51	1353.84	2281.83	2048.75	74.0929	25.4279	0	97.943	0	0	46.5949	0	0	43.4924	166.756	39.2996	92.6065	0	0	51.0316	80.8055	0	0	45.8441	0	0	90.4818	139.007	886.217	49.8413	272.534	48.9574	311.751	48.1361	117685	1312.37
4435					Unmapped	292.873	26.7615	37759.4	48457.7	42260	31126.7	50339.1	48831.1	36039.2	34421.3	30922	30545.9	30877.4	30159.1	24497.7	39504.8	32836.6	29569.9	29549.4	39339.4	37692.6	24288	44049.9	37268.9	32549.1	30379.3	38193.3	42430.7	30824.2	41505.7	38922.7	49800.3	27643.7	39527.4	39257.8	35225.4	38527.5	27378.7	40145.3	40606.1	55878.4	38732.4	52009	30162.6
4451			Methocarbamol;	20.6449720376822;	MS1 mz matched	293.1	249.28	10728.5	10604.5	8251.42	7978.57	8656.16	10075.9	9090.58	9114.55	10123.9	10236.7	1505.48	1726.17	2544.34	2049.28	2436.28	2062.92	1917.09	1828.6	1647.53	2232.93	1777.08	1817.6	3796.7	4082.45	3167.8	3327.05	3149.32	3629.84	18836.7	9710.63	9822.27	4472.6	5247.23	9106.86	6299.14	7503.04	10364.4	12460.8	3166.75	17834	1510.7	10427.6
4456					Unmapped	293.121	278.703	13485.9	13833.9	13331.8	14003.7	13091.5	18306	16642	15183.2	14009.2	18623.5	626.414	5174.75	1559.82	2071.51	6846.68	3086.05	6377.38	7543.56	6599.25	6796.19	11848	12008.1	25916.2	24312.4	26017.8	21547.5	23667.3	21670.3	19098.9	7932.18	11671.7	20375.5	19816.7	21324.9	34538.2	34808.5	29163.5	33359.1	16663.3	23291.3	9471.17	21195.1
4461			Alosetron;	-1.90788270948775;	MS1 mz matched	293.147	185.91	1561.56	1566.97	1527.36	1639.01	1317.28	1643.75	1888.93	1471.67	1892.2	1331.82	4904.17	5083.64	4456.24	4288.81	4251.27	4927.01	2414.91	2974.76	2771.19	427.429	4791.18	520.94	4907.6	4359.37	299.854	1417.5	1866.35	1693.23	4345.52	4402.71	4814.67	808.166	673.125	4254.32	2093.02	870.03	1444.59	5265.41	298.62	4283.07	11743.9	5259.05
4465			5-amino-1-(5-phosphonato-D-ribosyl)imidazol-3-ium;Cinchonine;Eburmonine;Cinchonidine;10-Deoxysarpagine;Coryntheal	-23.2639880345803;-0.148891877351408;-0.148891877351408;-0.148891877351408;-0.148891877351408;-0.148891877351408	MS1 mz matched	293.173	76.584	84795.7	83298.8	83305.5	86172.3	106121	104185	115111	88599.1	93965.8	85342.8	99106.2	126297	102886	83810.4	79987.9	102528	58180.9	98183.3	93066.5	104561	102530	85414	97688.6	85727	83304.3	91243.1	89322.7	118600	78841.3	88951.6	84889.6	83727.7	92086.5	71899.5	156979	92221.2	93311.5	105684	98855.6	110770	148134	95996.5
4469	9-OxoODE	0.9601			MS2 forward	293.21	46.8885	225790	484955	282015	307506	333561	394388	392369	408882	424816	440500	123938	126692	126104	81576.9	123569	125721	264158	345914	249357	155683	180407	190031	112179	100434	94646.3	384261	278250	371089	67264.4	60824.8	242327	461247	599645	424502	3.37603e+06	930618	1.18054e+06	293526	174403	181015	636354	501337
4511					Unmapped	294.9	295.478	52921.6	43524.6	64158	75183	44854.5	51933.4	47146.9	36313.2	50593	55018.2	58552.1	52600.1	40518.1	57558.8	40830.1	48299.6	73391.8	19477.5	77758.4	59837.3	67669.8	115501	48295.3	67045.3	73461.5	111287	87097.8	73197.3	76620	35825.5	41495.6	105417	90798.6	40081.7	50864.1	39125.8	50710.2	54380.2	75908.6	49165.5	41974.7	32649.2
4515					Unmapped	294.99	575.063	27100.4	28221.4	29645.2	37514.1	32186.6	30212	32831.9	29119.9	29241.6	31511.8	26644.2	28749.5	29179.9	19453.4	27838.7	23011.1	30582.2	27311.5	24664.6	27200.2	21912.2	33120.3	29683.7	40008.2	35571.8	44575.7	28338	40065.8	37461.6	27957.5	29127.2	34778.4	38179	21527.7	31772.5	26265.6	29545.3	38277.6	39270.3	29814.3	27389.2	21649.2
4521			Medicagol;	-16.1661529070914;	MS1 mz matched	295.027	320.951	9238.16	9586.56	9903	7530.01	9974.67	10133.5	10572.5	10116.2	9313.62	9404.83	36029.4	21439.5	22273.9	21116.7	28363.6	27682.2	14184	14741.3	12493.2	11671.7	12509.7	15289	13590.1	3754.96	11098.3	16777	12231.8	10393.4	8341.32	5341.63	3726.46	7505.21	3499.51	4358.05	7220.82	4000.34	4767.11	4138.73	4845.44	4409.65	2935.14	2366.54
4531			Aspartyl-Tyrosine;Tyrosyl-Aspartate;4-Nitrophenyl-3-ketovalidamine;Medinoterb acetate	-0.862881723772577;-0.862881723772577;-0.740288442326528;-0.740288442326528	MS1 mz matched	295.101	324.377	10042.3	10434.2	9452.18	10811	10921.4	11343.5	11547.8	12399.4	10294.2	10294.8	3459.16	3360.38	5461.66	3427.89	5451.17	4821.1	4304.57	4242.26	5574.69	7525.47	5446.03	6888.16	7635.14	9203.39	7297.04	5592.63	4991.17	9095.57	15503.1	12681.2	16699.1	10863.2	10250.8	10448.3	21833.5	20422.3	18073.4	21099	12090.1	18158.7	33752.8	17924.4
4537			S-methyl-5-thio-D-ribulose 1-phosphate(2-);Zinc phosphide	-15.4930668526574;5.8100238403271	MS1 mz matched	295.116	141.835	143333	103739	134618	132107	130465	132571	124128	110175	101505	97048	21875.6	25587.4	24837.5	34205.3	30908.7	23542.3	27054.9	42332.6	23550.5	33319.6	35660.3	35976.8	58479.8	54813.9	79616.7	76249.6	65921.7	66315.2	280762	149563	156212	199742	239963	189843	252947	173701	121501	340110	159906	247781	130883	185622
4539			Methionyl-Phenylalanine;Phenylalanyl-Methionine;2-Methylaminoadenosine	-9.46813819551242;-9.46813819551242;-22.4247804882166	MS1 mz matched	295.117	289.171	4028.1	2754.7	2150.3	4466.29	3726.16	3231.63	4629.08	4114.55	3074.73	3449.61	1630.15	714.288	1095.35	1233.7	753.302	747.6	1678.43	496.76	1059.96	1909.78	1698.91	1858.99	2431.86	1935.65	1975.29	2582.18	2267.15	3808.88	8807.29	6244.49	7020.39	3645.61	5383.3	5517.76	9984.34	5077.42	4593.14	8639.96	3598.5	7094.42	11617.5	7260.08
4549	9(S)-HODE	0.978			MS2 forward	295.226	46.49	499709	977750	607159	650259	714313	804119	843111	948444	998335	919377	142371	165602	165985	111237	177272	152632	399675	528470	400179	167719	217456	263323	208228	152356	166497	777910	586704	739267	111719	125749	397043	1.07116e+06	1.22369e+06	998525	4.2951e+06	1.42072e+06	2.02511e+06	515344	307557	299095	1.89749e+06	996807
4567	S-Methyl-5'-thioadenosine	0.9981			MS2 forward	296.079	94.229	58238.6	66466.8	52956.3	58724.8	67917.9	69250.9	71448.4	60047.4	62374.2	67170.5	59735.9	52441.3	37755.7	40033.9	47423.8	39451.8	72601.6	77879.9	71231.4	70594.9	114671	105737	126930	101837	100516	82703.6	80053.3	96518.7	68072.3	37542.3	44670.9	50907.5	84648.2	63688.2	43316.7	64443.6	83365.5	41315.3	53245	49340.6	22816.3	38490.7
4568	2'-O-methylguanosine	0.9158			MS2 forward	296.097	180.964	1820.96	1219.54	1905.46	1397.68	1388.46	1496.39	2194.36	1110.33	1622.45	1785.42	0	207.448	625.089	157.773	340.469	87.7242	406.197	330.838	233.733	577.222	422.353	430.448	481.646	420.84	516.831	547.717	440.504	1056.71	352.765	416.268	605.885	3139.17	6150.18	551.104	1912.49	1654.14	3142.33	729.389	1212.5	5875.32	1559.06	10199.3
4575			(+)-Erythraline;(±)-Aegeline;(±)-Clausenamide;Lansamide 3;Oripavine;Codeinone;Neopinone;Oripavine;(-)-Apoglaziovine;Glaziovine;3-Hydroxyestra-1,3,5(10),7-tetraene-16,17-dione 16-oxime;Tuduranine	-14.1530915656086;-14.1530915656086;-14.1530915656086;-14.1530915656086;-14.1530915656086;-14.174966724148;-14.174966724148;-14.174966724148;-14.174966724148;-14.174966724148;-14.174966724148;-14.174966724148	MS1 mz matched	296.132	277.357	21485.4	15277.1	18142.6	18004.2	18674.1	18318.6	16648.6	16688.7	16727.1	16732.3	43415	64171.6	65968.4	75084	88808.7	56885.4	14959.8	21051.4	27577.9	19261	17021.9	31166.7	20460.1	6962.96	14850.8	34888.4	25033	18105.7	12746	12541.6	4056.89	11869.7	8836.69	6040.8	12752	10848.6	11324.2	12168.8	3332.41	5925.94	1710.62	3760.41
4581					Unmapped	296.879	295.676	15774.2	18563.1	19580.6	21362.1	17807	19934.2	15931.6	15541	18064.4	21779.6	21982.8	19646.1	18444.1	18206.7	16777	20074.3	25672	8745.17	22377.3	20027	23642.7	26918.5	18510.3	24340.6	23472.5	27138.7	21973.7	23197.7	22493.2	15895.9	17905.7	23503.3	25211.3	17409.8	18864.1	16360.5	19729	19699.4	16653.5	18225.7	19264.2	14898.9
4588	D-Glucose 6-phosphate	0.46385			MS2 reverse	296.971	77.75	37357.5	44828	41078.9	48953.3	55085.4	47727.7	44983.4	46974.1	39007.8	38978.9	71326.5	84066.2	83057.9	67680.2	69694.4	74600.8	38495	51907.1	37482.6	35112.8	37844.5	30082.1	30909.8	21921.8	26593.2	40385.6	38825.4	38088.2	19504.7	26230.7	18055.1	24002.8	32606.1	35155.4	43604.6	35535.3	30597.5	37374.2	16395.5	22414.2	6842.86	22165.2
4592			3,8-Dihydroxy-1-methylanthraquinone-2-carboxylic acid;3,8-Dihydroxy-9-methoxycoumestan;Aflatoxin P1;Glyzaglabrin;Irilone;Isotrifoliol;Sativol;Trifoliol;Quilphos;Phoxim	21.0097215965752;21.0097215965752;21.0097215965752;21.0097215965752;21.0097215965752;21.0097215965752;21.0097215965752;21.0097215965752;-0.335509560283658;-0.335509560283658	MS1 mz matched	297.045	32.177	38537.2	27225.8	38741.7	36406.6	41464.1	37239.6	52419.5	47048.1	34767.7	46211.6	26639.4	23035	23351.6	19599.8	32577	29427.4	32015.5	74088.2	42939	20147.3	21726.5	23499.6	62503.2	18418.3	33747.2	37997.1	36871.4	30997.1	23876.1	50811.4	19761.7	36637.2	23185.5	68114.7	35545	47611.2	31575.7	44246.1	20632.7	30869.6	58798.4	30776.1
4607			4'-N-desmethylolanzapine;Dibenzylsuccite;Enterolactone	-7.43747885557979;8.38587081397531;8.38587081397531	MS1 mz matched	297.116	302.339	11199.1	11828.1	12110.3	14234.3	13391.3	12952.5	13649.5	9711.57	13046.8	14343.4	6472.06	9181.87	7322.06	8657.98	8627.81	5432.22	13463.4	14356.1	12018	12330	14445	13155.5	13581.7	14833.8	14195.6	16425.8	12959.3	15810.2	11917.5	11355.2	17536.4	14324.1	13197.5	12374.9	22631.9	25256	15061.2	14285.3	21086.3	36220.5	15840.3	18650.9
4608			(x)-1,2-Propanediol 1-O-b-D-glucopyranoside;	-9.46178201683009;	MS1 mz matched	297.116	210.815	3196.05	4523.48	4466.32	5252.74	3615.38	4427.6	4562.3	4307.5	4016.08	3887.04	1697.77	1989.65	1253.69	1602.23	1413.28	1402.6	6404.41	7249.72	5291.56	6344.61	9208.07	4691.18	3268.34	7151.42	4871.41	7308.34	5692.46	6762.79	3313.2	1854.9	3879.77	5715.73	6961.59	5047.69	8912.01	8870.84	6411.75	4488.99	7578.04	4174.98	7996.44	8437.49
4611			4'-N-desmethylolanzapine;	20.6866096598729;	MS1 mz matched	297.131	204.655	3042.19	5655.28	4303.9	4556.04	4220.74	4809.41	4513.47	5078.07	4910.14	5289.05	1078.15	1298.84	1310.71	1322	1046.77	1650.19	3470.97	4499.05	4725.6	3578.51	4571.56	4127.5	4716.96	3944.92	6179.28	5592.92	5416.9	4906.18	9456.41	3553.04	5363.36	5399.74	6697.32	5090.69	5687.94	4694.94	3346.02	5947.45	4661.77	6545.77	3966.53	4616.97
4612			4'-N-desmethylolanzapine;	21.4205294602579;	MS1 mz matched	297.132	254.632	1531.01	1337.11	2178.34	1192.28	2057.87	1540.97	1606.59	1630.23	2153.15	1701.17	857.956	686.634	1190.57	741.026	207.795	863.546	625.484	718.807	738.053	1046.21	1274.93	934.01	953.874	805.478	708.631	479.57	1207.18	1228.45	1019.11	657.487	994.088	975.15	1530.55	919.974	1469.96	997.441	1276.4	1611.52	1493.79	1498.26	1421.18	1546.32
4620	Nname,cis-9,10-Epoxystearic acid	0.8371			MS2 forward	297.24	45.923	75902.2	114775	81065.4	76306.9	80580	79519.6	87915.2	87122.8	92810.8	81592.8	54202.5	58620.6	57106.2	60156.3	51354.2	51551.1	78089.1	98446.9	108351	72239.7	61108.5	64363.2	79596.3	45343.8	56517.3	193633	121255	135780	51246.7	74843.9	60456.3	154542	186301	117097	362825	143055	206505	85792.2	80473	75554.8	287173	194799
4625	Pristanic acid	0.9999			MS2 forward	297.277	41.663	23107.7	47920.9	28349.8	25634.4	31803.4	30970.4	33630.6	44465.8	47356.6	40458.3	17719.7	19174.2	23102.1	9327.95	13061.3	19160.3	59922.4	38888.7	40709.6	29919.4	41977.7	18876.1	49058.5	78321.9	32395.9	42217.2	29426.3	38077.6	43163.6	54266.4	130195	97883.6	109815	136730	173102	172498	181246	177418	118885	252428	447945	361311
4646			2-Keto-3-deoxy-6-phosphogluconic acid;6-Phosphonoglucono-D-lactone;sn-Glycero-3-phosphocholine	-22.8575944744939;-22.8575944744939;13.1726476944348	MS1 mz matched	298.137	27.504	105145	120824	109249	107872	113904	114302	116872	123605	111023	117798	129992	88147.1	104001	69363.1	137520	129229	140848	160913	94375	109397	159981	108305	106564	78857.7	62086.8	197365	70431.9	149957	36450.7	101673	71207.7	79740.5	103552	122371	103640	106019	84517.9	140687	146199	170798	77017.9	229635
4656					Unmapped	298.858	295.935	12311.1	17103.6	14089.7	19937.5	16927	19769.1	18542.3	15589.1	17990.6	21105.5	22187.8	16827.7	16136.6	15005.9	16467.9	19375.3	22102.2	12846	25080	20082	17432.2	19828.3	18418.7	21270.1	18554.4	19219.1	17768.9	23110.2	17694.9	18261.4	16315.3	18779.6	20800.8	18349.8	17869.2	16880.2	21600.2	18934.6	15733	19590.1	20920.2	14291.5
4667			{[3-(6,7-dimethoxy-2H-1,3-benzodioxol-5-yl)prop-2-en-1-yl]oxy}sulfonic acid;Gossypetin;Myricetin;Quercetagetin	-2.95119239716513;7.54627754712911;7.54627754712911;7.54627754712911	MS1 mz matched	299.023	38.711	57094.4	45392	53613.3	46430.1	55693.8	48541.6	54591.8	49351.6	52755.1	47404.1	42967.1	40150.5	35486	59397.9	41440.5	21704.1	36459.4	57777.7	47929.8	42599.6	59820.1	60293.9	45603.8	18111.2	20201.2	18259.3	23597.6	28097.7	20477.9	49169.3	17585.9	66738.4	24550.5	109940	26469.5	40066.2	31842.1	57064.4	36855.4	22803.3	100747	42759.7
4670	Diosmetin	0.96			MS2 forward	299.053	41.956	28433.2	35669.7	22363.6	28023.7	29913.6	30366.6	39416.3	32757.9	36121.3	33042.8	7216.43	7360	36134	36802.2	42347.6	21912.4	97727.4	94538.5	72395	36929	27155.7	51898.5	120068	17879.6	42535.7	111737	63054.4	74754.5	28115.1	7120.65	6199.38	14017.4	15034.1	17922.8	25683.7	20463.2	31637.8	13596	8525.75	10499	121145	66094.5
4675			(3,4,5,6-tetrahydroxyoxan-2-yl)methyl 4-hydroxybenzoate;3,4,5-trihydroxy-6-(3-methoxyphenoxy)oxane-2-carboxylic acid;4-{hydroxy[(3,4,5,6-tetrahydroxyoxan-2-yl)methoxy]methylidene}cyclohexa-2,5-dien-1-one;Dimethyl fukiic acid;Salicylic acid beta-D-glucoside;1D-1-Guanidino-3-amino-1,3-dideoxy-scyllo-inositol 4-phosphate;N1-Amidinostreptamine 6-phosphate	-8.38930319026001;-8.38930319026001;-8.38930319026001;-8.38930319026001;-8.38930319026001;-4.998608720644;-4.998608720644	MS1 mz matched	299.075	315.13	57788.3	54931.7	58117.4	65110.6	63457.4	60262.8	55628.6	58704.3	64392.4	61062.7	74914.1	64890.4	54512.9	50943.6	53855.1	42540.9	115073	119171	114813	121869	144558	86038	74949.8	72364.7	65799.8	108523	76327.4	82789.6	76364.8	73436.9	39441.2	47234.3	44785	37372.3	28929.1	39160.7	48681.4	42088.2	28379.4	35345.5	18382.8	25080.9
4676	Bentazon	0.3464			MS2 reverse	299.074	139.59	63688.7	55419.3	59769.1	67965.7	58411.8	59509.7	57108.9	51497.7	46549	49222	10522.2	13809.8	14867.4	6601.75	9992.04	8165.88	62347.5	74294.3	33555.5	69240.4	75265.1	78809	32848.4	33583	52962.6	66971.5	49795.7	49297.5	46520.3	67348.8	18385.1	25280.4	31737.1	25096.3	22904.3	27298.8	25337	24739.6	22403.3	17919.6	13575.8	21264.5
4677			N-Succinyl-L-glutamate	7.28541	MS1 mz matched	299.074	284.029	7524.37	6849.2	8369.96	7674	8561.72	8226.3	6711.87	6771.35	7939.36	6602.68	23948.9	21985.4	21577.6	22938.5	934.434	29513	10933.4	8985.84	11283.2	8016.86	11209.4	8008.46	13015.7	8495.62	7576.18	18759.4	14366.2	11101.5	10833.9	19830.1	5629.68	5987.35	8229.8	5248.05	2597.34	5614.04	8098.94	6601.57	5914.77	3947.3	2281.3	2993.15
4678			Carboxytolbutamide;Sodium 3-ethyl-7-isopropyl-1-azulenesulfote	5.37960144160674;0.0219941640459083	MS1 mz matched	299.08	236.03	5571.78	6888.67	6651.69	9012.75	7215.32	7236.5	7703.9	7900.2	7758.33	6909.05	6170.14	5923.93	7278.84	5887.48	5674.62	6678.58	5819.82	5426.87	5698.18	5283.55	4368.12	5374.18	5563	6075.24	6040.89	7176.58	6467.37	7354.48	4901.75	5324.16	4870.28	5885.16	5534.66	4806.27	6861.9	7350.99	4577.84	6080.69	5481.52	5863	5337.33	7418.54
4680	D-Sorbitol 6-phosphate	0.35835			MS2 reverse	299.094	350.774	72507.1	70655.9	97229.8	81554.2	80951.1	75869.4	87052.6	78674.1	75594.2	97907.3	139152	108545	123894	105927	105913	89512.3	113106	105002	162423	123270	104958	154934	77076.5	61142.4	69312.6	101604	98647.5	75484	106432	69814.6	74945.3	82883	98689.4	45266.3	66746.6	52721.3	68876.2	52428.7	51497.5	45760.4	98973.1	46693.4
4683	Salidroside	0.8495			MS2 forward	299.11	138.032	14399.9	12630	16718	12825.1	15071.2	13795.3	15219.6	13655.4	11164.8	12146.7	6604.94	8289.6	7179.45	9228.11	5703.05	5567.79	10449.5	14109.7	10363.9	10334.1	14023.5	10417.1	6665.15	10465.9	9039.23	11630.6	13621.6	10965.5	8083.58	7263.62	12163.6	21592.8	21130.6	20326.4	16224.1	13354.9	14050.8	8650.62	48344.5	57298.7	10683.4	12318.2
4689	Dehydroabietic acid	0.9676			MS2 forward	299.198	41.319	9167.07	7985.21	9137.4	7043.78	6311.27	14460.8	9168.75	8843.92	9455.5	12727.4	4429.58	6973.06	6842.99	6390.28	5882.94	5391.6	4542.84	5040.74	5716.17	18645.2	4118.54	7304.61	2572.81	3449.13	5105.64	2679.56	5619.44	3727.49	4771.89	2916.5	3249.37	5432.64	2824	4152.58	6639.12	4295.8	3974.19	4881.96	5034.2	5242.29	9636.81	4580.41
4691	Palmitaldehyde	0.4405			MS2 reverse	299.256	46.338	35881.6	29787.7	37106.9	31621.6	35695.9	33945.6	31749.6	31599	31056.8	32110.9	19652	23719.5	21622.3	23338.4	27901.8	16280.3	46965.7	51645.4	42581.5	38012.6	44543.2	32670.7	42861.2	43605.4	39374.7	53757.3	58149	51487.1	27216.9	38960.5	61576	70988.5	62484.4	77981.3	179014	104060	104880	64374.3	55711.2	85162.4	247965	189679
4700	N-Acetylglucosamine 1-phosphate	0.8105			MS2 forward	300.046	381.816	6424.96	4307.17	6713.79	8418.87	7875.56	8195.96	8105.62	6574.34	8951.52	8244.78	8951.14	6440.84	3838.13	5720.16	6469.85	7091.89	6656.39	6686.83	5425	9896.9	9761.15	7336.6	6894.74	14594.5	11126	10475.5	6254.51	11334.2	9639.1	5536.12	7477.38	8812.97	8508.36	7757.73	6939.5	9442.4	7583.97	6169.74	10382.1	5942.94	4158.28	4846.8
4706			4-Nitrophenol-alpha-D-galactopyranoside	10.6284	MS1 mz matched	300.078	371.939	6730.39	5605.76	7734.87	5607.49	7712.5	4926.27	8048.28	4775.7	6128.52	10203.6	10809.7	10893.1	7694.37	11375.4	16006.9	9621.98	12906	7315.92	17800.5	14547	11465.2	18455.7	8510.05	7703.07	6906.78	8652.66	8064.06	8457.26	10873.6	9278.93	5165.55	9412.09	9493.17	3147.93	5714.83	6526.05	7823.79	7156.49	4950.62	6172.98	3152.9	2587.18
4716	Tetrahydrobiopterin	0.46415			MS2 reverse	300.134	27.34	4636.47	4402.48	4643.85	5803.82	4816.64	5039.66	4451.9	5707.55	4623.34	5827.45	4635.64	4126.58	5685.38	2360.22	6498.04	5267.84	5790.48	7464.32	3924.37	4891.51	6504.32	5618.3	3847.62	3571.68	2676.28	8824.2	2250.18	5733	2573.37	3951.26	3735.51	4367.99	4268.8	4633.6	4923.08	5183.79	3807.36	7208.32	6322.35	6910.47	35484.8	7504.7
4724					Unmapped	300.965	577.163	66420	62921.3	88630.2	69004.4	107681	78653.5	83254.9	96340.5	85888.8	64652.8	63764.7	74808.8	80162.9	59735.6	88874.5	53214.7	71283.7	101249	44794.3	93174.3	66572.8	92475.3	72819.6	81172	68886.8	70124.8	89382.8	80687.1	76897	64976.2	74337.7	71990.9	74803.8	74829.5	101581	102013	62239.5	85512.9	88505.7	51603.8	65383.7	101279
4726			Ethacrynic acid;Clofentezine	22.3518153061473;17.9290532910969	MS1 mz matched	301.018	150.489	21547.9	22846.6	25973.7	25485.5	28215.6	26575.6	23395.8	23651.4	21416.1	17770.1	4785.33	6279.45	11630.6	7000.49	4616.4	599.538	8963.81	12718.1	7815.09	7029.72	6514.64	9620.41	13425.4	12577.9	13002.4	18209.6	17134.2	22675.4	12973.8	17442.7	13478.8	19938.7	24325.1	23039.2	19064.1	22437.6	25138.8	20043.9	13473.9	15457.3	6623.19	12067.9
4735			4-Chlorochalcone	-7.43649	MS1 mz matched	301.069	38.866	120561	209182	118513	145158	180290	160653	182269	141093	211717	200366	4529.21	4751.78	5571.35	3166.64	3022.86	13380.5	639918	564061	466747	167628	363496	438542	929378	297759	278102	963866	1.17423e+06	937747	187397	147393	26938	275300	111838	372663	104606	311330	311295	135106	74392	21177.1	212750	129935
4737	Haematoxylin	0.33015			MS2 reverse	301.068	104.751	45607.6	54896.4	45446.6	49386	51009	49708.9	50795.9	38690.3	36215.7	44343.9	3957.21	4553.67	4382.7	5160.61	4571.59	3548.76	10852.5	31519.6	19590.3	29929.2	79902.2	53188.4	425248	197365	213766	117396	131143	173871	290488	102819	32313	62805	76003.8	49093.6	43959.3	65823.4	77679.7	99660.5	32213.1	23834.9	25782.7	69826.5
4741			2-Hydroxy-4-(4-methoxyphenyl)-1H-phenalen-1-one;9-(4-Hydroxyphenyl)-2-methoxy-1H-phenalen-1-one;Benzo[a]pyrene-7,8-dihydrodiol-9,10-oxide;Benzo[a]pyrene-7,8-dihydrodiol-9,10-oxide	12.2666997355858;12.2666997355858;12.2666997355858;12.247831223686	MS1 mz matched	301.09	134.693	71483.6	69387.5	59726	63586.7	64217.5	64517.3	65380.4	57301.3	59484.6	58827.6	45765.4	68983.3	65999.5	93571.9	54835.4	82174.6	101975	106047	94810.6	151361	145843	123442	40176.2	85766	20222.7	96241.9	58799.4	65182.5	105018	113385	33294.9	34982.8	31240.4	31056.4	25742.6	27788.6	28327.5	51581.9	61854.6	35094.4	15341.8	17228.3
4742			2-Hydroxy-4-(4-methoxyphenyl)-1H-phenalen-1-one;9-(4-Hydroxyphenyl)-2-methoxy-1H-phenalen-1-one;Benzo[a]pyrene-7,8-dihydrodiol-9,10-oxide;Benzo[a]pyrene-7,8-dihydrodiol-9,10-oxide	-13.6920824989822;-13.6920824989822;-13.6920824989822;-13.7109505210845	MS1 mz matched	301.09	297.722	1586.38	1991.43	1713.25	1734.3	1931.43	1086.15	2210.75	1713.87	1661.92	2305.87	243.648	703.95	749.675	936.368	789.029	533.951	6162.41	4203.69	5259.84	5007.15	5849.05	4526.64	738.827	3997.1	2240.29	5010.47	4080.25	3364.39	2322.13	3646.99	1089.92	1930.02	1957.21	1828.92	1494.07	1610.84	1530.42	870.759	2351.93	2087.19	1245.13	832.446
4746			Erythrityl Tetranitrate;Dibenzo[a,l]pyrene;Dibenzo[a,h]pyrene;Dibenzo[a,i]pyrene;Dibenzo[a,e]fluoranthene;Dibenzo[a,e]pyrene;Dibenzo[e,l]pyrene;phtho[1,2-b]fluoranthene;phtho[2,1-a]fluoranthene;phtho[2,3-e]pyrene	-15.3781735130055;-14.0541710690451;-14.0541710690451;-14.0541710690451;-14.0541710690451;-14.0541710690451;-14.0541710690451;-14.0541710690451;-14.0541710690451;-14.0541710690451	MS1 mz matched	301.105	47.4645	15619.2	17289.6	19896.7	19878.5	21510.5	21634.2	18165.2	14460.3	20289.2	12040.7	9869.74	15487.1	15826.3	13765.6	11689.2	15301.9	35412.6	33778	34625.1	43522.3	49485.6	46523.4	267969	17896	20363.5	39818.6	31563.2	33474.7	8532.17	38254.7	8845.63	24590.8	36076.5	66645	26570.5	35277.2	48612	11793.6	24009.1	10383.6	35518	31002.2
4758	Isopimaric acid	0.6998			MS2 forward	301.213	41.836	5535.77	10968.4	7806.04	8868.98	9237.81	10363.4	10208.4	9762.4	14988	7956.13	5516.87	6435.77	4644.34	4352.6	6853.79	4349.88	2712.99	3685.07	4003.27	5258.88	4649.4	5111.45	2778.92	2854.57	4856.52	3502.35	5007.73	3914.78	5496.1	8043.66	7330.18	11158	5344.72	6588.9	11500.3	6261.75	4004.25	27357.8	7303.85	9253.82	19964.4	10623.4
4775					Unmapped	302.064	156.975	3.78899e+06	4.94214e+06	3.89421e+06	4.84094e+06	4.69133e+06	4.46084e+06	4.62852e+06	4.93675e+06	4.24376e+06	4.82899e+06	511939	337164	520624	237981	268649	121524	1.07766e+06	1.14158e+06	852342	529535	474169	530788	986158	1.1184e+06	571940	1.92997e+06	1.61949e+06	2.43025e+06	597606	716170	1.90187e+06	2.05588e+06	3.81758e+06	3.49722e+06	1.52537e+06	2.22616e+06	4.72964e+06	1.28915e+06	1.41066e+06	2.4512e+06	840004	1.17737e+06
4776			N-(1-Deoxy-1-fructosyl)serine;Neuraminic acid;Neuraminic acid;Miserotoxin	2.18461255401114;2.18461255401114;2.24638836917415;2.24638836917415	MS1 mz matched	302.07	326.566	12858.9	15354.9	11701.3	13392.2	15516.3	13772.2	16844.6	16324.2	15192.5	13580.3	3478.1	4266.52	6388.86	3229.99	6498.49	5249.11	6536.38	5478.4	6863.69	9043.47	8590	10128.1	16042.1	22039.8	16693.4	15282.3	11156.8	20356.8	20498	22108.4	21062.6	22133.1	21521.1	19152	25867.6	28838.1	26568.5	21143.1	29553.4	21522.1	30989.9	25083
4791			Ethacrynic acid;Evodiamine	-16.8108254325767;-14.1718007556009	MS1 mz matched	302.133	267.356	2570.13	2565.19	3837.73	3600.88	2967.81	2521.17	3111.22	3104.56	2999.98	2731.18	3438.36	2484.78	2099.93	2123.52	1318.72	709.8	9302.21	8651.5	7379.55	8626.32	7007.68	5569.75	896.657	3466.18	3204.11	8091.41	6386.5	6817.62	1545.26	281.934	467.183	1672.48	650.618	898.38	348.023	1116.91	1555.84	672.224	618.407	590.906	855.834	501.821
4800					Unmapped	302.926	155.973	13913.8	13395	12758.5	13720.6	16504.6	19053.6	15607.4	17034.4	15001.4	14491.3	18028.4	18831.4	16649.8	15876.8	19151.9	15945.4	22074.9	21659.6	21611.4	21442.7	21358	19446.6	9907.41	24563.3	12245.4	16439.3	15956.7	16126.4	12460.9	7121.99	12563.1	13789.9	16267	12050.4	8927.46	12479.4	11729.9	8307.34	22831.6	10616.8	20085.7	11763.7
4817			1-O-Galloylglycerol;Penicillenic acid	-17.6298038313403;9.01447971297974	MS1 mz matched	303.067	367.045	11324.3	10473.4	11550	11783.5	11070.3	12395.7	12032.9	11198.3	12193.5	10661.8	3201.41	1902.89	9836.12	2521.03	2565.52	4376.39	3606.91	2716.76	3822.33	6130.81	2693.28	2842.76	3931.58	5120.81	4564.58	12585.3	9022.34	9689.84	6240.85	2217.39	4810.08	6577.36	5097.05	7409.09	9135.76	6061.96	10296.9	6537.82	8347.89	2436.92	2646.87	4196.84
4847	Cytidine 2',3'-cyclic phosphate	0.998			MS2 forward	304.031	297.457	23465.5	19906.9	20280	20671.8	24297.2	25534.7	23037.2	18524.8	17544.6	20443	1569.1	4016.66	15231.9	4996.53	3196.1	1456.07	2342.6	2136.54	953.91	10696.9	2333.69	3217.59	1824.76	2271.81	3225.89	4746.56	3142.77	12817	2689.09	2749.82	6589.16	8206.38	17023.7	18472.3	9502.07	13667.4	17054.7	12728.3	11004.4	7920.94	2676.27	7039.78
4876					Unmapped	305.009	352.519	9536.7	14831.9	15597.4	13411.3	16240.7	13207.4	18454.1	16028.4	15015.1	20458.4	28355.8	25847.5	26593.6	30290.4	3917.85	35502	16925.2	20624.1	29405.3	20371	18770.5	14660.5	14847.4	13791	12594.3	12559.8	10496.3	15455.1	12691.7	30875.2	14033.4	11147.9	16691.5	8703.79	15860.6	14508.1	17510.8	15798.5	11269.6	11252.6	11228.2	12243.7
4877					Unmapped	305.015	259.355	38344.7	51544.2	39341.8	44086.9	51331.4	47025.2	48723.8	34738.3	39412.9	41284.2	2806.39	3429.97	10252.7	2734.77	2911.96	1935.14	4680.78	6712.44	1594.09	12166.1	3316.8	4741.18	4672.39	2834.28	4099.2	12953.5	6725.75	17298.9	4264.37	4996.88	10176.6	21720.3	32711.9	42295.2	15594.5	20221	36633.6	17938.5	11996.1	10292.3	3832.7	7748
4890			Fluconazole;Glutathione amide	0.000653372531544185;13.9353243615205	MS1 mz matched	305.104	38.4015	592958	509735	550061	628960	611955	610827	555636	547637	545711	497553	49416.6	51190.6	48397.6	84306.2	51840.9	38910.1	109644	117316	82369.1	132841	148126	61809.9	42988.1	236391	177739	227102	176520	211538	153717	251067	137160	326121	332657	257933	315876	295600	237628	211606	621293	283039	391716	280078
4895			Isoimide;Imide	10.8412547124845;10.8412547124845	MS1 mz matched	305.158	74.774	5730.79	6129.19	6891.72	7854.36	6174.49	7091.09	6004.93	7497.94	5534.51	7871.12	13121	13603.7	12741.5	10330	11972.2	13829.4	4465.43	5365.29	5436.3	3982.02	7828.62	7463.28	3098.99	3238.02	4455.08	4027.73	4401.7	3408.73	1931.41	2749.37	3303.62	1727.95	4661.24	3912.88	7040.49	5055.83	6494.12	4287.66	3526.88	2827.75	3484.44	2723.35
4898			5'-Carboxy-gamma-chromanol;Capsiate;Compactin diol lactone;Di-n-pentyl phthalate;Capsiate	-3.62299541124943;-3.62299541124943;-3.59262153922961;-3.59262153922961;-3.59262153922961	MS1 mz matched	305.173	46.716	8989.62	11209.1	8997.21	8269.13	8608.08	8377.55	10863.6	10505.8	10397	9947.27	28499.2	21931.8	21429.2	16299.7	26280.4	24508.8	18457.4	23615.5	25794.2	16686.9	21322.6	21507.9	6918.97	25724	7312.02	9672.41	11163.6	13797.2	4152.61	5728.9	10055.3	5673.12	6182.19	5806.95	15151.9	9734.85	7945.27	5854.35	8040.2	6432.37	80689	22146.5
4914			dCMP;dCMP	-5.98195247490019;-5.8637340505999	MS1 mz matched	306.055	150.659	208949	513820	249869	312869	339992	336343	347850	397989	395701	429309	98750.1	65324.9	74542.4	36863.3	49515.5	28702.8	185848	193832	173501	92305.8	114186	110683	271250	277378	169240	206778	172948	324090	144042	262843	287653	194168	294837	398690	247325	304397	537926	278546	165930	388658	119747	182836
4940			cis-Resveratrol 3-sulfate;cis-Resveratrol 4'-sulfate;Resveratrol 3-sulfate;trans-Resveratrol 4'-sulfate;Fensulfothion	-17.1162112977622;-17.1162112977622;-17.1162112977622;-17.1162112977622;-1.34272374238689	MS1 mz matched	307.03	254.018	1560.55	1038.05	1492.77	1111.67	1535.42	1045.37	1917.13	1570.98	1659.22	1006.49	485.573	414.12	470.328	382.605	546.249	369.837	270.863	289.022	150.407	591.422	350.243	342.342	243.55	303.93	115.848	871.615	358.871	421.546	276.625	414.219	876.476	444.551	986.171	706.269	1457.15	971.735	789.884	1549.79	443.269	1008.74	261.528	305.883
4944			(-)-5,7-Dihydroxy-3-(4-hydroxybenzyl)-4-chromanone;(2E)-1-(2,3-dihydroxy-4-methoxyphenyl)-3-(4-hydroxyphenyl)prop-2-en-1-one;(2E)-1-(2,4-dihydroxy-3-methoxyphenyl)-3-(4-hydroxyphenyl)prop-2-en-1-one;(2E)-1-(2,6-dihydroxy-4-methoxyphenyl)-3-(2-hydroxyphenyl)prop-2-en-1-one;(2E)-1-(2,6-dihydroxy-4-methoxyphenyl)-3-(4-hydroxyphenyl)prop-2-en-1-one;(R)-Oxypeucedanin;(R)-Pabulenol;1-(2,4-dihydroxy-6-m…	-3.92751609502894;-3.92751609502894;-3.92751609502894;-3.92751609502894;-3.92751609502894;-3.92751609502894;-3.92751609502894;-3.92751609502894;-3.92751609502894;-3.92751609502894;-3.92751609502894;-3.92751609502894;-3.92751609502894;-3.92751609502894;-3.	MS1 mz matched	307.061	351.946	4715.24	5211.12	6607.38	4688.04	5722.55	4920.72	6335.05	4367.58	4894.62	8093.99	8737.01	12858.5	10985.3	12729.1	18977	13776.2	6766.2	3953.13	12917.7	12111.5	6856.34	12847.8	4855.37	13617.5	3733.97	6687.49	5153.49	5297.55	9572.33	10145.9	3069.31	4520.75	6099.43	2068.47	7247.88	4253.53	7268.12	4585.24	32940.5	5706.45	9968.27	10669.3
4946			1-O-p-Coumaroyl-beta-D-glucose;2-O-p-Coumaroyl-D-glucose;6-O-p-Coumaroyl-D-glucose;Bilobalide A;cis-beta-D-Glucosyl-2-hydroxycinnamate;trans-o-Coumaric acid 2-glucoside;trans-p-Coumaric acid 4-glucoside;4-O-beta-D-Glucosyl-4-hydroxycinmate;trans-beta-D-Glucosyl-2-hydroxycinmate;cis-beta-D-Glucosyl-2-hydroxycinmate;4'-O-beta-D-Glucosyl-cis-p-coumarate;Bilobalide;p-Coumaroyl-D-glucose	14.8187596331611;14.8187596331611;14.8187596331611;14.8187596331611;14.8187596331611;14.8187596331611;14.8187596331611;14.7194021961522;14.7194021961522;14.7194021961522;14.7194021961522;14.7194021961522;14.7194021961522	MS1 mz matched	307.079	49.005	161159	106014	173278	134059	173840	160115	146030	170455	143966	91179.4	48697.5	56908.7	76863.5	139576	390459	329726	47179.6	92364.5	22903.4	815637	622186	193503	113669	686395	302869	137962	59399.1	69405	275247	153800	490901	57571.7	64830.7	54076.2	36895.1	64688.7	44078.5	235386	2.24438e+06	70286.1	418385	648860
4956			17a-Estradiol;Estradiol;Geranyl phenylacetate;Linalyl phenylacetate;Estradiol-17beta;Estradiol-17alpha;19-Norandrostenedione;Estra-1,3,5(10)-triene-2,17beta-diol;Estra-1,3,5(10)-triene-3,16beta-diol	1.35940635523696;1.35940635523696;1.35940635523696;1.35940635523696;1.46962865428044;1.46962865428044;1.46962865428044;1.46962865428044;1.46962865428044	MS1 mz matched	307.139	25.619	34209.2	51900.8	39820.3	39323	40642.6	40106.9	43870.4	42601.9	41917.5	43564.5	53106.9	36483.8	29431.7	33718.1	40483.5	59151.6	43926.2	58122.5	56952.8	45704.9	509.44	45031.4	37599.1	54480.6	39448.4	42423.1	55596.3	42521.4	24761.4	925.616	50422.8	46591.4	55966.4	50614.7	61951	47666.7	59509.5	44132.5	45555.5	77068.1	61297.5	46779.3
4974			N-Acetyl-a-neuraminic acid;N-Acetylneuraminic acid;N-Acetylneuramite;O-Acetylneuraminic acid;N-Acetyl-alpha-neuramite;N-Acetyl-beta-neuramite;N-Glycolylmuramic acid	-6.40945216361541;-6.40945216361541;-6.47027233379342;-6.47027233379342;-6.47027233379342;-6.47027233379342;-6.47027233379342	MS1 mz matched	308.095	276.703	75229.7	75592.9	75073	83058.6	82019.8	81992.2	82671.6	78523.1	86546.9	82234.6	209615	269594	296075	227234	270921	227402	94079	151542	127079	88217.8	52004.4	176565	45783.5	13559.4	32516.9	116159	98172.1	54516.2	24638.8	23309	8101.54	34488.3	31461	17500.8	34597.9	21453.4	28472.2	26238.3	13294.9	17840.7	16941.7	17306.3
4978			Glutaminyltyrosine;Tyrosyl-Gamma-glutamate;Tyrosyl-Glutamine;SB 218655	-1.40748721419979;-1.40748721419979;-1.40748721419979;-22.5283772025377	MS1 mz matched	308.132	284.844	7033.6	5015.34	8884.72	7431.46	7615.17	8405.5	8000.72	8089.04	7417.66	5201.89	3163.08	3596.62	3064.08	5957.66	4692.34	3819.15	6022.77	11514.1	5841.31	4906.23	3877.22	15211.2	14355.4	1871.09	7371.96	18570	19795.5	9743.51	5281.27	3392.56	1220.92	6242.95	4271.09	1572.49	6049.08	2003.52	2772.59	4189.83	1150.74	1902.66	2290.09	767.648
5003			4'-Methoxymucidin;8-hydroxy-2-methyl-2-(4-methylpent-3-en-1-yl)-2H-chromene-5-carboxylic acid;Angeloylsenkyunolide F;Ethylsuberenol;Karwiphthol B	-10.9639137617173;-10.9639137617173;-10.9639137617173;-10.9639137617173;-11.1058589652829	MS1 mz matched	309.116	307.156	4218.93	3185.35	3853.15	2571.71	4743.28	3504.14	3665.44	3517.86	4069.33	2413.95	1193.95	602.329	901.588	1095.16	1335.56	699.355	1522.18	1306.62	1657.56	2244.3	1940.24	537.489	3208.1	1976.19	2589.9	2034.74	1750.22	3205.97	2788.29	1797.22	5569.7	2607.93	2116.8	2209.27	10942.7	6736.93	5183.31	6477.36	4598.93	10260.4	14772.3	8845.3
5009			3-oxobrimonidine;fenopin;2,2-Dimethyl-3-(4-methoxyphenyl)-4-ethyl-2H-1-benzopyran-7-ol;7-Methoxy-2,2,4-trimethyl-3-(4-methoxyphenyl)-2H-1-benzopyran	14.4523617605319;-7.79476452079941;-7.79476452079941;-7.79476452079941	MS1 mz matched	309.154	25.82	105585	109469	91986.4	58875	59405.1	63317.9	66789	74188.8	84726.4	75789	57054.9	84317.7	61586.7	114562	94165.9	155654	180440	140881	125910	169802	82812.8	130547	78857.8	84215.2	98267.2	110715	89929.2	105030	40028	57387.7	73149.9	89909.5	122541	108990	94813.8	40159.2	132767	84052.6	108566	91475.4	107210	134562
5015			(9R,10S,12Z)-9,10-Dihydroxy-8-oxo-12-octadecenoic acid;Auxin a;Corchorifatty acid F;2,3-Dinor-8-iso prostaglandin F1alpha	-12.1078538002497;-12.1078538002497;-12.1078538002497;-12.1867621296949	MS1 mz matched	309.205	47.1815	372529	650528	488622	526880	604174	625746	569921	598576	630132	679846	538407	429511	359449	233127	346870	481487	669380	881983	968114	621230	790292	755912	267265	301650	285373	931730	716691	785343	137668	85842.4	207617	350048	394787	398032	1.16551e+06	581735	775536	228370	123297	114274	219403	270253
5037					Unmapped	310.148	250.546	5957.46	6397.48	6343.39	5579.48	6853.63	7854.42	11858.9	5721.15	7362.32	4868.5	8071.71	18412	13711	23640.9	19498.3	13156.6	3098.98	6666.43	3964.26	6469.18	2597.78	6959.61	5959.08	2627.33	5246.85	8247.96	9429.41	9106.22	3612.36	4966.22	2483.13	4047.7	3958.08	2358.43	6334.26	6279	7790.8	4429.29	1782.7	3136.71	4272.39	2507.07
5048					Unmapped	310.883	26.791	11027.5	14119.3	13024.4	8296.46	12435.5	12767.9	10920.8	11774.7	8904.85	7993.47	8958.24	7493	6924.68	10882.4	9183.78	4707.84	8585.51	10482.2	9968.41	7844.01	13801.6	9413.6	10396.6	14403.5	9572.09	11315.1	7635.75	10361.6	12648.2	13185	8028.26	10814.6	9709.67	7870.4	8359.97	6164.36	10562.6	10407.4	14618.9	11054.6	12477.8	8193.2
5052					Unmapped	310.931	295.322	21661	17680.7	25956.6	31506.7	20971.2	19503.1	17914.6	12102.2	18543.7	18794.4	22493.8	22027.4	15093.4	23569.3	15427	18272.7	26636.4	4205.71	31080.9	21299.6	29369	56904.4	18049.8	27822.2	32075.2	53422.4	39515.9	30761.5	34015.6	12905.4	14398.9	46672.2	40366.3	14646.9	19155.3	15008	19440.6	19046.5	35815	19704.7	15533.1	10161.3
5063			(±)-Dulciol E;1,4,5-Trihydroxy-3-prenylxanthone;1-[2-(2H-1,3-benzodioxol-5-yl)-1-benzofuran-5-yl]propane-1,3-diol;2-(2H-1,3-benzodioxol-5-yl)-5-(3-hydroxypropyl)-1-benzofuran-7-ol;2',5,6-Trimethoxyflavone;3',4',5'-Trimethoxyflavone;3',5,6-Trimethoxyflavone;4',5,7-Trimethoxyflavone;5,6,7-trimethoxy-2-phenyl-4H-chromen-4-one;5-Hydroxy-4',7-dimethoxy-6-methylflavone;5-hydroxy-7-methoxy-3-(3-methoxyp…	7.13361619684187;7.13361619684187;7.13361619684187;7.13361619684187;7.13361619684187;7.13361619684187;7.13361619684187;7.13361619684187;7.13361619684187;7.13361619684187;7.13361619684187;7.13361619684187;7.04902726614803;7.04902726614803;7.04902726614803;7.04902726614803	MS1 mz matched	311.095	316.459	9448.47	7527.88	8770.8	8122.52	7511.18	8794.01	9614.32	8741.56	8500.55	7482.06	5254	5959.6	4781.51	5284.68	6187.33	4053.18	7399.69	9039.68	7464.13	7585.6	8389.35	9626.63	15508	8399.32	14565.3	10275.3	9006.18	12293.4	10063.6	11100.6	7358.27	8356.01	8291.92	9766.51	4786.78	8563.49	7967.3	6949.72	8816.2	16533.9	4998.18	4526.13
5069			3,4,5-trihydroxy-6-(3-phenylpropoxy)oxane-2-carboxylic acid;3-Hydroxychavicol 1-glucoside;Moringyne;Nivalenol;4-Hydroxycinmyl alcohol 4-D-glucoside;Nivalenol;Deoxyanisatin	-9.30088299790492;-9.30088299790492;-9.30088299790492;-9.30088299790492;-9.29127142722901;-9.29127142722901;-9.29127142722901	MS1 mz matched	311.11	206.021	1993.64	3946.31	2816.11	2848.12	2898.99	2620.18	2914.17	2907.74	2014.87	2512.26	152.104	376.154	212.735	365.703	347.412	222.057	7023.46	9524.03	3643.24	4174.69	3542.62	8352.45	8390.04	3592.43	10235.7	10236.6	8469.96	9430.25	2281.81	336.264	628.579	1604.99	1676.25	1222.79	476.839	1717.69	1311.17	752.485	858.247	856.021	322.792	551.549
5073			Cimetidine;Cimetidine	9.06250527925832;9.12279560531568	MS1 mz matched	311.131	186.641	47493	41888.8	51444.1	45189.4	37478.9	44598.9	67035.2	37717.6	39849	44406.2	632.223	2399.81	1347.25	3918.32	6733.06	1818.87	11836.1	14432.9	18016.6	10397.3	48678	41734.1	85226.4	62012.7	54716	37564.8	44726	70280.7	56470.1	59056.5	58956	80043.3	68831	74854.6	226331	105389	80352.6	48072.3	96257	274033	111271	97479.6
5076			Ethopropazine;Jatrophone;Broussonin C;Centrolobine;Yakuchinone A	-3.26589037979505;-24.0251783869277;-24.0251783869277;-24.0251783869277;-24.0251783869277	MS1 mz matched	311.151	26.985	1.81042e+06	2.55598e+06	2.00525e+06	1.8865e+06	2.15746e+06	2.16248e+06	2.41012e+06	2.43784e+06	2.45256e+06	2.47699e+06	2.97457e+06	2.08905e+06	2.41548e+06	1.31496e+06	3.06935e+06	2.98149e+06	3212745	3.68699e+06	2.14824e+06	2.3535e+06	3.67679e+06	2.11841e+06	2.37092e+06	1.83856e+06	1.20912e+06	3.8509e+06	1.47944e+06	3.1111e+06	903556	2.15427e+06	1.66837e+06	1.85799e+06	2.32274e+06	2.84217e+06	2.44975e+06	1.7853e+06	1.89476e+06	3.19252e+06	3.29107e+06	4.02327e+06	1.77436e+06	5.41115e+06
5089			(Z)-7-Hexadecen-1,16-olide;7Z,10Z-Hexadecadienoic acid;D6-Ambrettolide;Ethyl (Z,Z)-5,8-tetradecadienoate;Geranyl 2-ethylbutyrate;Geranyl hexanoate;Isoambrettolide;Linalyl hexanoate;Hydnocarpic acid	-3.6878154934334;-3.6878154934334;-3.6878154934334;-3.6878154934334;-3.6878154934334;-3.6878154934334;-3.6878154934334;-3.6878154934334;-3.56847042273867	MS1 mz matched	311.221	47.846	2.30401e+06	3.32376e+06	2.39591e+06	2.89145e+06	3.00169e+06	3.24653e+06	3.31842e+06	3.48443e+06	3.34237e+06	3.35689e+06	616318	587953	581101	316488	524831	535413	927161	1.36344e+06	1.66056e+06	645004	891230	782679	551860	498898	559346	2.1268e+06	1.3475e+06	1.90881e+06	314786	358014	1.96258e+06	2.86113e+06	3.40834e+06	2.95471e+06	1.21464e+07	5.67345e+06	6.45864e+06	2.07715e+06	571973	537726	1.06096e+06	2.04694e+06
5095	Arachidic acid	0.9999			MS2 forward	311.292	40.7835	56601.7	110422	83445.8	66517.5	77116.5	77922	89541.7	111968	104752	120155	109794	57135.6	63691.6	43457.3	59575.1	70942.2	219904	187302	174123	152331	191821	76025.6	140177	358591	152852	156426	145042	223630	154843	125633	313996	204748	243619	389848	501549	373255	508043	355507	352005	513629	1.1667e+06	630659
5105			(S)-5'-Deoxy-5'-(methylsulfinyl)adenosine;Hexacozole	-17.4863349746908;13.0959077204656	MS1 mz matched	312.069	157.858	106217	133485	120844	137232	134197	140203	130139	127839	124103	133635	60371.6	72932.9	52421.2	46146.9	59941.7	33116.9	137021	154139	118137	107131	120186	92216.5	177225	279279	139663	189972	161400	233918	105910	82295.4	130643	154979	205850	319586	84893.2	120701	99798.5	110580	105912	111173	100622	73748.3
5128					Unmapped	312.905	155.758	21799	26786.6	19289.4	27695.2	25784.7	23738.2	25768.4	27978.5	26083.6	28326.1	24824.6	27581.7	26013.9	24537	30378.7	23236.1	38382.6	38581.6	36418.2	36235.4	38661.7	33600.5	16277.4	29740.7	23150.9	27163.9	26878.7	28049.6	21795.4	11033.8	19124.1	18416.9	26939.2	21773.5	12867.8	18018.3	17886.2	15676.5	41302	17164.5	32067.9	19593.1
5137					Unmapped	313.032	34.583	24536.7	20897.6	21569.4	23348.7	22415.9	25658.9	22013.2	25758	22968.9	20116.1	2689.53	6000.88	3741.72	3616.32	1375.54	4825.19	25855.4	37045.2	15952.2	24470	20783.7	17078.5	62683.1	24457	26286.5	24969.4	20293.5	31153.8	47483.2	20874.3	30150.7	33770.3	30018.3	31229.3	42219.4	29165	25175.9	54434.1	17318.8	26259.9	39076.1	55008.2
5141	Tosyllysine Chloromethyl Ketone	0.8019			MS2 forward	313.072	157.264	23205.4	22111	21728.1	24117.4	36668.1	35307.7	22080.2	21208.4	26404.1	27681.1	11986.9	19750	10840.1	11761.5	13286.5	15249.1	26865	28266.2	23252.5	19589.5	30098.9	28604.1	50723.5	44236.8	30572	36709.4	36691.8	43962.8	21560	14428.7	23088.4	27873.4	42882.1	52418.4	25313.2	25585.7	20837.3	22488.6	21657.8	23112.9	26426.3	18393.6
5143			6-(2-ethyl-5-hydroxyphenoxy)-3,4,5-trihydroxyoxane-2-carboxylic acid;6-(4-ethyl-2-hydroxyphenoxy)-3,4,5-trihydroxyoxane-2-carboxylic acid;6-(4-ethyl-3-hydroxyphenoxy)-3,4,5-trihydroxyoxane-2-carboxylic acid;6-(5-ethyl-2-hydroxyphenoxy)-3,4,5-trihydroxyoxane-2-carboxylic acid;Glucovanillin	-10.0843626580293;-10.0843626580293;-10.0843626580293;-10.0843626580293;-10.1878317810448	MS1 mz matched	313.09	318.425	3169.28	3031.86	3003	3755.11	2888.59	2860.71	2890.46	3623.55	2932.12	2845.67	1940.17	1602.83	1370.02	1727.7	1056.52	724.418	2701.57	2574.5	1969.38	3735.21	3083.77	3609.76	4188.43	4212.43	3763.6	4771.7	2930.16	3427.8	6213.85	5091.56	3591	5474.96	3432.74	6229.2	7498.79	6196.91	4234.17	3623.16	5932.08	4116.02	2992.76	2160.13
5144			6-(2-ethyl-5-hydroxyphenoxy)-3,4,5-trihydroxyoxane-2-carboxylic acid;6-(4-ethyl-2-hydroxyphenoxy)-3,4,5-trihydroxyoxane-2-carboxylic acid;6-(4-ethyl-3-hydroxyphenoxy)-3,4,5-trihydroxyoxane-2-carboxylic acid;6-(5-ethyl-2-hydroxyphenoxy)-3,4,5-trihydroxyoxane-2-carboxylic acid;Glucovanillin	-3.71696713599557;-3.71696713599557;-3.71696713599557;-3.71696713599557;-3.82043691784657	MS1 mz matched	313.092	26.954	36066.5	41199.3	39479.9	35001.8	40967.6	42800.9	39253.2	38798.6	35736.4	38648.6	87406.5	85213.6	118423	71366.7	138109	135850	122506	135267	68741.5	89776.9	50416.4	89512	93386.7	77507.5	80420.8	119916	63712.7	117818	21694.4	79696.5	54651.9	85012.8	97789.5	82453.7	80881	83014.1	25364.9	94238.7	127244	149029	3.46252e+06	12551.6
5147			(2R)-1-O-beta-D-Galactopyranosylglycerol;Galactosylglycerol;3-beta-D-Galactosyl-sn-glycerol;2-O-(alpha-D-Glucopyranosyl)glycerol	-0.659582406341915;-0.659582406341915;-0.787091076695883;-0.787091076695883	MS1 mz matched	313.111	301.96	11005.7	7962.78	8026.88	10497.1	9452.31	9272.77	8510	10215.4	8800.35	8311.4	4515.13	5030.38	4121.35	4062.69	3062.63	2657.3	5771.37	6146.88	7138.39	6592.42	5662.51	7761.62	4887.2	5101.81	4122.95	8310.08	7986.51	6336.17	3988.46	5961.59	5674.72	9867.61	7733.35	6458.22	9390.58	8498.29	6352.32	9328.21	5365.55	7007.7	3852.57	8969.41
5153			(-)-trans-Carveol glucoside;(+)-trans-Carveol glucoside;Perilloside A;WIN VI	-21.5753782939921;-21.5753782939921;-21.5753782939921;10.0591094430852	MS1 mz matched	313.166	242.999	13484.5	17169.8	14779.9	16135.8	16393.9	16137.3	16115.7	16644.5	15929.8	15445.6	34068.6	27103.2	29301.6	26166.7	30461.8	30910.8	13327.9	15441.4	14589.7	13931.2	10373.1	11890.8	12571	3390.74	7349.75	17214.7	16419.7	13802.4	3272.14	5594.91	2741.45	8054.56	4508.91	6496.85	11961.5	8007.35	10642.7	11034.8	3155.51	3996.3	2562.23	1846.06
5181			(2E)-3-(3,4-dihydroxyphenyl)-N-[2-(3,4-dihydroxyphenyl)ethyl]prop-2-enimidic acid;(2E)-3-(3,4-dihydroxyphenyl)-N-[2-hydroxy-2-(4-hydroxyphenyl)ethyl]prop-2-enimidic acid;(2E)-N-[2-(3,4-dihydroxyphenyl)-2-hydroxyethyl]-3-(4-hydroxyphenyl)prop-2-enimidic acid;Citpressine II;Hippeastrine	8.23805800601524;8.23805800601524;8.23805800601524;8.23805800601524;8.15142107207974	MS1 mz matched	314.113	348.405	8437.32	7949.5	10065.3	8359.43	7347.83	8649.26	7654.4	9612.38	9366.65	9599.18	11096.7	8161.19	8204.71	6791.32	6531.15	5896.38	12142.7	12407.4	11683.5	8961.67	9087.74	11346	4145.55	10696.3	7166.39	12448.6	9800.37	8613.52	11267.8	4595.22	9031.2	10075.6	9102.39	6854.64	8066.24	7375.5	6602.23	4082.77	7913.33	6393.87	17536	6078.32
5189			3-Hydroxytetradecanedioic acid;Ketamine hydrochloride	7.20736101263782;-22.612370717339	MS1 mz matched	314.206	192.202	2412	2164.53	1870.38	2048.61	2471.62	1488.85	2228.09	1822.99	2131.57	2222.91	351.307	764.502	342.882	336.477	87.583	83.7325	2788.05	4113.07	3442.41	839.387	1471.51	669.268	421.164	702.636	513.283	4763.47	2122.11	1882.63	46.7922	182.333	162.444	1055.36	931.902	1621.04	1180.01	1022.38	1108.17	722.973	412.541	359.178	660.24	227.785
5193			Avenanthramide C;Pamine	-11.1013313667296;20.9346097947067	MS1 mz matched	314.267	131.07	1797.67	1555.69	2314.07	2597.65	2815.9	2210.59	2430.67	2744.02	1878.7	1597.92	836.183	1380.17	2027.15	845.914	1092.17	1237.93	2040.06	1515.57	2300.35	3969.56	3710.41	1210.9	741.093	1273.26	1093.95	1045.84	1515.85	1334.37	651.027	1527.28	3032.74	2773.9	3799.66	1901.84	8299.15	6096.8	3172.67	4490.14	4358.65	3161.09	28091.2	17731.8
5194			Chlorprothixene;Chlorprothixene	-20.7265877287445;-21.3597661244053	MS1 mz matched	314.853	26.73	7579.88	11293.3	6828.21	5724.31	9023.36	11301.7	12286.4	6332.76	5377.72	6293.76	5026.55	6408.06	4207.51	5950.97	8662.62	4837.12	5024.77	6749.76	7158.02	5025.85	5870.08	5347.22	4521.74	8874.66	5833.62	5394.32	6784.03	8048.88	9185.32	11427.3	5872.35	7312.69	8051.34	6455.85	7681.06	6179.93	7658.88	7729.92	9399.04	7902.09	11100.2	5591.43
5209					Unmapped	314.962	575.096	17891	19576.6	18642.4	19561.4	16545.9	16275.8	18686.4	11302	22888.6	27862.5	22488.3	19157.5	15472.3	19780.2	19888.6	14883.7	24380.3	11948.3	30500.7	15783.5	11775.4	23236.1	17608.3	10005.8	14720.9	22590.3	19733.3	13812.8	16240.2	10187.5	6153.7	20304.1	13885.4	9856.02	12795.4	7949.81	16265.8	13180.4	9065.01	20832.7	6218.26	8543.54
5216			2-S-cysteinyl-DOPA;Cysteinyldopa	-12.1301127375282;-12.1067007010879	MS1 mz matched	315.069	230.975	140803	181849	157395	175427	170738	189851	181500	179364	189623	189293	80103	32252.2	21999.3	59238.6	54837	35200.4	203867	198554	125892	130020	124212	205284	220669	165934	168326	238061	210294	192330	89385.1	61324.7	76045.9	128909	130024	113400	79998.1	94928	102836	108585	72892.2	57728.2	57302.3	49055.1
5218			2-S-cysteinyl-DOPA;Cysteinyldopa	-0.0591635649891256;-0.0357512459399048	MS1 mz matched	315.073	32.1915	8064.19	9741.38	9109.94	7005.76	8331.92	8163.93	10690.1	10165.6	10490.2	11224.6	8928.54	5867.01	4797.44	6385.44	9108.41	8280.77	11258.4	18005.1	10246.9	6456.44	9383.55	11591	12730.5	9484.19	5028.71	5390.36	10712.1	6875.57	11662.5	8978.15	4437.38	6156.06	5462.97	13856.1	8113.27	10611.5	8297.32	7545.32	9648.12	13157.7	565638	15651.8
5219			3,4,5-trihydroxy-6-(2-hydroxy-3-methoxyphenoxy)oxane-2-carboxylic acid;3,4,5-trihydroxy-6-(2-hydroxy-6-methoxyphenoxy)oxane-2-carboxylic acid;2-(4-Chlorophenyl)-3-phenyl-3-(2-pyridinyl)acrylonitrile	11.2879853532465;11.2879853532465;19.9318709667944	MS1 mz matched	315.078	371.69	29070.2	32377.8	32016.3	34882.9	33482.4	26897	43164.3	29132.7	33727.3	38295.4	22292.3	14879.9	9397.22	16114	20535	13799	39189.8	33041.4	50881.6	48912.7	46665.6	65674.4	82677.9	61728.2	64258.8	67593.8	62705.6	73244.5	80185.2	29581.4	24286.7	51163.4	47834.3	31875.4	24618.6	37275.2	57945.4	42544.4	34610.8	48761.5	27769.1	10236.5
5222			Hydroxytyrosol 1-O-glucoside;Vanilloloside;Etacelasil	-24.7301766148948;-24.7301766148948;-9.17399558196508	MS1 mz matched	315.106	178.418	6347.97	5034.32	4844.32	4882.83	5781.22	6340.73	5905.79	5154.95	6640.82	6066.91	1732.9	2848.8	2539.15	2853.25	2555.11	2014.11	6886.57	9539.61	10350.3	9126.42	11286.6	7480.77	8117.21	15112.9	6843.93	13638	10905.2	8851.98	13394.5	5847.81	4531.03	7344.79	7646.91	6776.31	7646.85	6821.2	12051.7	7714.47	8470.61	14641.7	3145.15	4503.48
5225			Hydroxytyrosol 1-O-glucoside;Vanilloloside;	20.6750173072395;20.6750173072395;	MS1 mz matched	315.122	47.135	15713.8	23644.2	20649.5	16382.3	23537.6	24419.5	17948.1	26212.1	17806.6	19282.8	5377.97	10375	5150.47	5801.18	5652.79	8602.2	24645.7	33112.2	12650.2	32667.9	19261.5	22761.2	56186.9	77598.7	105797	43536.3	69648.3	87329	49087.4	29167	96636.3	59370.2	102461	77647.3	69045.3	78178.6	36773.2	31489.7	72407.6	42610.9	16512.6	14197.4
5248	beta-Nicotinamide D-ribonucleotide	0.39815			MS2 reverse	316.041	401.702	1183.73	2048.69	1739.5	1781.74	1468.55	2331.66	1594.27	2172.62	1838.44	1113.42	1434.59	1925.57	1189.52	1140.35	1766.17	1861.82	1799.66	2051.56	13731.1	1912.15	2421.41	1875.3	2676.39	3306.62	2439.21	2210.57	1554.48	9058.28	2411.67	1481.9	2064.24	2035.73	2461.55	3699.95	1587.97	2401.96	2636.38	1768.56	3470.6	2282.99	2416.07	1242.57
5258			5-Methylcytidine;Pyro-L-glutaminyl-L-glutamine;Tolmetin;Ismine	-0.663552015697892;-0.663552015697892;-16.3357256096949;-16.3357256096949	MS1 mz matched	316.114	360.599	84142.8	77254.3	87377.8	78265	80614.6	79330.5	87357.9	84367.7	79564.2	82911.6	42672.7	74429.6	88387.9	92552.3	123972	76291	60172.5	50432.9	83859	93931.5	106703	97487.5	44628.3	93104	73245.2	108511	94741.7	101855	95642.6	85588.6	87079.7	118529	103783	83099.2	115969	120239	113503	78933.2	171363	135457	176397	102794
5263			Terodiline hydrochloride;N-Glycolyl-D-mannosamine 6-phosphate	-19.0657978118848;-6.68343699970242	MS1 mz matched	316.185	216.441	1926.25	2158.57	1770.22	1234.31	1642.46	2182.19	2497.68	2364.93	1949.76	1961.14	396.585	376.131	292.35	145.993	132.644	26.5364	2581.67	4188.7	3355.83	472.873	815.892	625.114	303.369	361.311	359.652	2328.59	1809.79	2695.13	171.277	189.794	0	559.36	935.399	736.828	913.321	672.478	1610.71	507.857	645.756	44.5353	992.157	498.059
5266	Phytosphingosine	0.4904			MS2 reverse	316.282	134.56	2555.49	3289.24	2703.24	2973.34	3180.3	3904.47	4245.99	5087.81	3837.91	2783.75	2907.8	2912.76	4460.55	1920.71	3936.5	2152.59	12846.1	5552.8	8026.04	12220.4	19030.7	5130.66	2128.5	6556.55	3253.24	4336.51	5788.59	6128.16	2609.89	3073.36	4750.06	3582.2	6106.53	4267.72	10383.9	7881.97	5124.24	5674.65	8242.44	3903.47	39437	27505
5275			2-(2,4-dihydroxyphenyl)-3,5,6,7-tetrahydroxy-4H-chromen-4-one;2-(3,4-dihydroxyphenyl)-3,5,6,7-tetrahydroxy-4H-chromen-4-one;2-(3,4-dihydroxyphenyl)-5,6,7,8-tetrahydroxy-4H-chromen-4-one;2-(3,5-dihydroxyphenyl)-3,5,6,7-tetrahydroxy-4H-chromen-4-one;3,3',4',5,5',8-Hexahydroxyflavone;3,5,7-trihydroxy-2-(2,3,4-trihydroxyphenyl)-4H-chromen-4-one;3,5,7-trihydroxy-2-(2,4,5-trihydroxyphenyl)-4H-chromen-4…	-11.2165994422322;-11.2165994422322;-11.2165994422322;-11.2165994422322;-11.2165994422322;-11.2165994422322;-11.2165994422322;-11.2165994422322;-11.2165994422322;-11.2165994422322;-11.2165994422322;-11.2165994422322;-11.2165994422322;-11.2165994422322;-11	MS1 mz matched	317.027	139.79	18367.3	13499	16534.1	17275	16131.7	14934.6	14717.6	12794.1	12102.5	11736.6	1683.5	4272.94	3704.21	3963.18	3608.77	1718.67	12168.6	21965.9	8090.95	9043.49	15947	17891.4	44534.2	15064.5	30376.4	34875.3	31708.1	32981.5	38607.6	23538.4	14012.1	26068.4	27559.6	24152.9	26764.8	29256.2	24900.3	38520.1	15951.2	19862.7	11302.1	36320.1
5276			{[3-(6,7-dimethoxy-2H-1,3-benzodioxol-5-yl)prop-2-en-1-yl]oxy}sulfonic acid;Gossypetin;Myricetin;Quercetagetin	-2.95119239716513;7.54627754712911;7.54627754712911;7.54627754712911	MS1 mz matched	317.031	37.671	6014.94	4300.26	5991.4	5552.16	5148.67	3854.52	6564.87	5598.65	6542.18	3358.83	1226.75	2583.16	1680.5	720.563	1790.1	2035.67	1818.62	3415.55	2241.28	2598.48	2059.72	2109.43	3219.27	2072.94	1633.86	1078.49	1425.6	2003.61	2655.36	1509.04	1631.43	2525.41	2395.77	868.32	3247.44	2354.48	1195.09	3369.06	2328.41	1540.84	4354.09	2960.77
5279			N-(2-hydroxymethyl-3-chlorophenyl)anthranilic acid;N-(2-methyl-3-chloro-4-hydroxyphenyl)anthranilic acid;N-(2-methyl-3-chloro-5-hydroxyphenyl)anthranilic acid;Pyrimidine 5'-deoxynucleotide	5.15790310365432;5.15790310365432;5.15790310365432;-24.9044517247894	MS1 mz matched	317.064	45.196	34763	54879	31989.5	36896.2	40416.2	48749.1	43817.5	37567.4	45256.7	49999.1	6958.18	5265.44	11664	5449.39	3586.59	10696	65270.9	97252.2	99726.3	24004.9	33269	58105.4	265452	82379.5	94005	198376	150409	334042	58657.2	21463.7	5620.98	76339.1	39852.9	144338	32773.3	70640.4	74791.3	56006.1	11507.7	10475.9	40229.4	43745.8
5285			3-Methyluridine;Imidazoleacetic acid riboside;Ribothymidine;(1-Ribosylimidazole)-4-acetate;Spongothymidine	-4.59615686383191;-4.59615686383191;-4.59615686383191;-4.64962733230341;-4.64962733230341	MS1 mz matched	317.1	141.258	19022.3	17265.8	14948	19580.8	18171.7	21848.6	20177.2	15566.9	15868.9	17136.2	2541.45	6049.39	5611.15	6490.52	4987.14	4113.77	8623.11	12423.8	8408.25	10401.1	13069.3	12955.9	28452.4	21463	14872.5	24396.9	18336.4	29964.5	20294.7	9066.24	10616.6	25036.6	30066.1	27853.7	29175.6	21643.8	24490.3	25305.1	52621.9	30232	25143	20341.7
5289			2-Keto-3-deoxy-6-phosphogluconic acid;6-Phosphonoglucono-D-lactone;sn-Glycero-3-phosphocholine	-22.8575944744939;-22.8575944744939;13.1726476944348	MS1 mz matched	317.123	27.587	40191.8	33332.7	45316.9	37194.9	42824	36246.3	39201.4	37780.5	35457.3	36708	2299.75	1730.17	1516.06	1684.91	1457.44	1982.92	3078.55	2918.7	1574.06	1272.07	3606.7	1564.26	1387.5	3318.68	2574.55	2749.43	1801.7	3160.37	2296.83	1506.95	5091.87	3940.76	9892.48	6165.62	7869.18	8923.35	7933.45	1645.78	18063.5	6106.02	1.40332e+06	12543.5
5307	D-Glucosamine 1-phosphate (Glucosamine-1P)	0.48			MS2 reverse	318.056	382.851	5748.19	4335.83	5935	7235.09	6769.25	6360.32	6947.33	5487.25	5668.06	4750.5	5078.99	5053.31	4354.11	5151.04	5842.57	6362.33	6900.46	6468.15	6672.51	8646.51	8565.41	7890.26	5166.97	9679.62	9434.18	10627.6	8981.64	8963.49	7918	5994.76	6251.71	9213.15	8227.81	4428.66	5459.74	7589.36	4994.31	5467.1	8419.7	5121.38	3761.69	3647.6
5312	Hesperetin	0.47915			MS2 reverse	318.093	360.66	18151.8	21401.1	19207.9	17960.5	18979.4	20413.2	20348.9	21770.5	19695.9	19865.8	11194.8	17288.3	20837.3	17022	27822.4	18192.7	16529.1	13024.9	18888.3	20862.4	24933.3	20896	11171.9	20104.1	16559.8	22810.2	19068	23027.7	20546.3	19723.2	20282.8	25706.5	23434.1	21272	25530.9	29968.8	29707.2	19519.2	37976	33200.2	41189.3	25709.1
5320					Unmapped	318.885	576.347	28714.6	29439.6	41864.3	31753.2	32748.7	33100.3	41442.5	32661.9	27703.9	29381.3	29270.5	30607.6	36639.1	30209.9	38292.8	38550.6	26923.1	26291.2	30663.4	32501.6	29851.3	26279.1	44802.8	28451.5	32042.3	27135.2	27553.1	33637.8	31696.3	29255.3	29209.2	28364.3	35092.7	35407.2	36695.5	33725.4	25939.8	31518.7	42355.8	26968.1	32881.9	35110.9
5333			1-(7-methoxy-2-oxo-2H-chromen-6-yl)butane-2,3-dione;2-Methoxystypandrone;4-[(E)-2-(3,5-dihydroxyphenyl)ethenyl]benzene-1,2,3-triol;4-[3-(3,5-dihydroxyphenyl)oxiran-2-yl]benzene-1,2-diol;5-[(E)-2-(3,4-dihydroxyphenyl)ethenyl]benzene-1,2,3-triol;5-[(E)-2-(3,5-dihydroxyphenyl)ethenyl]benzene-1,2,3-triol;5-[(E)-2-(3,5-dihydroxyphenyl)ethenyl]benzene-1,2,4-triol;5-hydroxy-7-methoxy-6-(3-oxobut-1-en-1-…	2.02446683732681;2.02446683732681;2.02446683732681;2.02446683732681;2.02446683732681;2.02446683732681;2.02446683732681;2.02446683732681;2.02446683732681;2.02446683732681;2.02446683732681;2.02446683732681;2.02446683732681;2.02446683732681;2.02446683732681;1.92257039989472	MS1 mz matched	319.079	208.269	3151.85	3862.38	4188.63	4122.9	3815.87	3700.56	4559.95	3949.57	5439.55	4580.46	2290.58	1843.35	1369.93	1337.76	724.842	2346.97	3454.32	6215.62	2307.93	3586.45	5952.04	30702.9	6148.93	8160.67	11720	4043.59	4163.51	5623.87	1438.98	1006.22	1159.79	567.245	1515.3	679.548	1464.18	1585.39	1916	733.672	2059.58	1827.31	1262.71	1135.38
5395			D-Pantothenoyl-L-cysteine;Bipacryl	-8.2972221087735;2.12469712048735	MS1 mz matched	321.117	26.8055	14463.6	17353.8	17646.7	13834.8	16257.3	17809.2	14731.2	13347.2	15002.5	13141.1	15367.1	13509.6	15831.8	13477.1	10974.6	10770.6	9834.59	11431.7	12078.7	16650	17653.1	13382.1	11863.2	15176.9	9342.56	9068.43	15517	10175.6	15614.1	10276.3	15096.6	18427.9	13491.4	11949.8	15585.9	11292	24055.1	19558.5	18027.5	22357.8	14032.3	12010.6
5430	Oxazepam	0.4912			MS2 reverse	322.999	150.417	7920.85	11316.3	7749.94	8690.45	10039.8	12643.9	8404.5	9472.81	10420.6	8252.26	2692	2659.77	3664.41	1884.66	1748.25	1183.16	4252.6	7093.19	4493.02	4959.86	4158.19	3613.3	7479.97	5432.45	5874.81	7975.68	5872.45	8220.35	5403.23	8387.4	9028.05	6189.54	10569.2	8215.83	7278.12	7169.58	9489.82	9688.43	6293.49	7927.97	3244.58	7193.29
5432	Uridine 5'-monophosphate (UMP)	0.9737			MS2 forward	323.025	418.264	15041.6	20474.5	18712	25626.7	28803.6	26885.6	30601.1	18197.9	24535.8	18611.6	9853.1	10567.8	10489.2	6455.72	11250.5	9551.03	18316.6	8631.91	16758.2	15310.8	16661.1	23354.7	25938.9	31623.2	31188.7	46687.2	32056.8	56757.5	32535.3	22450.5	17146.3	32140.7	27204.5	27144.3	18833.9	31026.3	26646.2	26950.1	25147.6	17626.1	11867.2	15586
5450			3,4,5-trihydroxy-6-{[(2E)-2-methyl-3-phenylprop-2-en-1-yl]oxy}oxane-2-carboxylic acid;3,4,5-trihydroxy-6-{[(3E)-4-phenylbut-3-en-2-yl]oxy}oxane-2-carboxylic acid;Acetohexamide;HMR1556;Chromanol 293B	2.48857754162121;2.48857754162121;22.5525308347455;22.5525308347455;22.5525308347455	MS1 mz matched	323.122	193.968	12543	15473.9	13458.1	10532.2	10135	13189.2	13263.8	12128.5	12118.5	13662.3	1300.89	2873.59	2767.06	1958.76	2881.45	2412.96	8820.37	8443.1	8287	10105.6	11475.6	10013	15923.5	16928.7	15735.3	13829.6	11068.1	10270.7	11601.5	13093.8	19367.4	15511.8	19551.5	18215.5	21799.4	23364.4	22216.3	14955.1	22612.1	23812.3	31530.4	23444.6
5451			(2E)-3-phenyl-1-[2,4,6-trihydroxy-3-(3-methylbut-2-en-1-yl)phenyl]prop-2-en-1-one;(E)-2',4,4'-Trihydroxy-3-prenylchalcone;(R)-Glabridin;(S)-5,7-Dihydroxy-6-prenylflavanone;1-(3-hydroxyphenyl)-7-(3-methoxyphenyl)hept-1-ene-3,5-dione;3-(5-hydroxy-2,2-dimethyl-2H-chromen-6-yl)-1-(4-hydroxyphenyl)propan-1-one;3-[2,4-dihydroxy-3-(3-methylbut-2-en-1-yl)phenyl]-1-(3-hydroxyphenyl)prop-2-en-1-one;4-(3-me…	8.76452663569491;8.76452663569491;8.76452663569491;8.76452663569491;8.76452663569491;8.76452663569491;8.76452663569491;8.76452663569491;8.76452663569491;8.76452663569491;8.76452663569491;8.76452663569491;8.76452663569491;8.76452663569491;8.6383440048847;8.6383440048847;8.6383440048847;8.6383440048847;8.6383440048847;8.6383440048847;8.6383440048847	MS1 mz matched	323.132	282.748	368518	388748	346097	383253	393962	412229	427449	402662	393742	410161	52984.8	85119.8	204795	81786	112559	80226.7	73855.6	74239.5	66117.6	115050	72563.4	74780	203339	67636.3	126349	164083	126294	166988	107409	236853	199261	232268	196696	174256	657832	352854	338803	395380	114587	531909	364471	398997
5453	Alpha-N-Phenylacetyl-L-glutamine	0.42345			MS2 reverse	323.133	29.364	29904.3	35106.5	26520.3	34609	26784.6	27269.5	46537.8	36007.7	38905.3	34089.7	44422.7	45740.9	41212.4	31287.5	23171.6	26824.2	40442.7	49679.6	23917.5	49377	47197.7	32052.2	26845.9	20492.8	16164.3	11400.2	34589.1	54621.6	35000.1	29722.6	16419.6	15941.1	34600.9	893.167	47637.4	36939.4	39596.4	31969.7	55543.5	54033.7	22624.9	49659.2
5454			Dolasetron;Dolasetron;Oxyphenbutazone	3.74212481116957;3.71898710268571;3.71898710268571	MS1 mz matched	323.149	27.957	47307	62825.6	55335.8	37257.8	53665	51448.6	28055.2	32885.2	44857.1	48710	33854.4	48041.9	54290.5	40423.5	39599	62035	38276.7	41606.3	54223.7	42200.3	40346.2	56804.6	47681	44023.1	34204.6	47862.6	48555.8	35594.3	44119.9	43727.6	39222.5	44849.3	35732.6	43011.4	58275.9	58495.4	60358.8	62147.8	44721.6	55099.3	16903.5	55109.9
5458			Methylgallic acid-O-sulphate;Heptadecatrienoic acid	-3.78488242253804;-3.40639546965093	MS1 mz matched	323.219	46.04	19076.1	27282.4	28198.8	29469.1	24195.2	22852.2	37469.4	30287.8	22899.8	40089	77657.1	34991.5	41731.3	17420.1	28136.8	52687.3	36865.4	69144.2	73710.9	55464.6	80354.2	45157.3	20239.6	28651.8	34229.7	54831.9	53423.5	52761.2	19227.3	4486.94	14712.3	26744.2	35723.1	25208.3	69419.7	42560.6	33655.2	6404.1	8058.32	12738.2	17989.3	13944
5495			2-[(6-carboxy-3,4,5-trihydroxyoxan-2-yl)oxy]-3-hydroxybutanedioic acid;6-[(3-carboxy-2,3-dihydroxypropanoyl)oxy]-3,4,5-trihydroxyoxane-2-carboxylic acid;2,4-Dioxotetrahydropyrimidine D-ribonucleotide	14.8852076131386;14.8852076131386;5.76350668535171	MS1 mz matched	325.053	29.792	7243.68	11389.3	8662.59	13079.2	15067.4	9471.9	12557.3	11390.6	13483.6	11999.8	3300.38	5019.75	5155.06	5433.62	4988.07	3585.72	6446.96	1142.99	3915.16	5674.44	7069.05	5051.69	3036.26	6548.04	6637.6	7657.42	8611.72	10175.3	5306.3	3728.39	7230.42	12661.6	11121.1	10604.1	10245.6	9927.39	9434.52	7177.27	14275	9871.49	9857.28	10805
5497			3,4,5-trihydroxy-6-{[3-hydroxy-2,2-bis(hydroxymethyl)propanoyl]oxy}oxane-2-carboxylic acid;3-O-alpha-D-Glucopyranuronosyl-D-xylose;6-[2-carboxy-2,2-bis(hydroxymethyl)ethoxy]-3,4,5-trihydroxyoxane-2-carboxylic acid;Aldobiouronic acid D3;Tributyltin chloride	-8.92834932937142;-8.92834932937142;-8.92834932937142;-8.92834932937142;-0.920013137730988	MS1 mz matched	325.073	245.151	30899	56671.7	34205.4	36092.3	55319.4	53524.4	53593.5	57687.1	34899.1	52972.5	26733.2	27353.7	34753.5	33113	29545.4	29520.7	52821.2	35066	54021.1	52072	52736.7	45945	51110.4	41806.8	45126.9	55377.5	33831.7	49846.2	36965.2	37364.4	28520.4	38537	40861.4	44244.5	48822.4	45664.5	50705.9	43397.4	26320	39425.8	19989.7	29027.5
5499			1-(3,4-dihydroxyphenyl)-3-(4-methoxy-1-benzofuran-5-yl)propane-1,3-dione;11-hydroxy-15-methoxy-6,8,20-trioxapentacyclo[10.8.0.0icosa-1(12),2(9),10,14,16,18-hexaen-13-one;Atroviridin;Demethoxykanugin;Dihydrosterigmatocystin;O-Demethylforbexanthone;Miraxanthin-II	-17.7193236090643;-17.7193236090643;-17.7193236090643;-17.7193236090643;-17.7193236090643;-17.7193236090643;-5.33527562669096	MS1 mz matched	325.073	282.968	32261.4	34646.9	35185.1	41403.6	35256.4	35980.8	31474.7	35916.4	36704.7	35572.6	38626	34126.5	23533.9	33609.1	38598.1	39273.2	39687.4	43566.8	39641.1	38488.9	36009.1	35816.2	29699.2	16113.6	24128.3	39815.9	33893.6	31792	22789.8	24115.2	9523.75	26367.2	24451.8	24349.5	28870.6	22023.5	26246.7	23746.9	10258.8	16747.5	14721.5	13920.1
5505			3,4,5-trihydroxy-6-{[3-hydroxy-2,2-bis(hydroxymethyl)propanoyl]oxy}oxane-2-carboxylic acid;3-O-alpha-D-Glucopyranuronosyl-D-xylose;6-[2-carboxy-2,2-bis(hydroxymethyl)ethoxy]-3,4,5-trihydroxyoxane-2-carboxylic acid;Aldobiouronic acid D3;Tributyltin chloride	13.4284042189619;13.4284042189619;13.4284042189619;13.4284042189619;21.4369194525995	MS1 mz matched	325.089	302.566	2661.6	3295.61	1979.42	4284.5	2798.98	2415.66	2707.25	2218.81	3020.17	2217.38	759.556	960.365	1391.45	1675.74	736.983	1009.55	6017.45	5011.58	4255.81	5455.77	7153.46	4330.56	2947.8	2362.25	2224.2	8241.77	5181.12	5122	2263.71	6577.65	3546.87	1286.35	3961.65	3953.69	4125.68	3232.43	3614.8	2488.55	4144.93	4005.23	3816.18	3286.01
5510			1-O-p-Coumaroyl-beta-D-glucose;2-O-p-Coumaroyl-D-glucose;6-O-p-Coumaroyl-D-glucose;Bilobalide A;cis-beta-D-Glucosyl-2-hydroxycinnamate;trans-o-Coumaric acid 2-glucoside;trans-p-Coumaric acid 4-glucoside;4-O-beta-D-Glucosyl-4-hydroxycinmate;trans-beta-D-Glucosyl-2-hydroxycinmate;cis-beta-D-Glucosyl-2-hydroxycinmate;4'-O-beta-D-Glucosyl-cis-p-coumarate;Bilobalide;p-Coumaroyl-D-glucose	14.8187596331611;14.8187596331611;14.8187596331611;14.8187596331611;14.8187596331611;14.8187596331611;14.8187596331611;14.7194021961522;14.7194021961522;14.7194021961522;14.7194021961522;14.7194021961522;14.7194021961522	MS1 mz matched	325.105	38.291	22707.9	22435	21626.8	17366.2	30379.5	23121.8	28397	25317.5	22832.4	22210.1	3082.44	13691.4	10151.3	6591.53	8909.06	9978.63	32251.8	33396.3	12411.5	25509.9	25817.8	57378.6	4657.29	43323.3	28543.6	30254.8	29281.1	28199.2	12595.3	3397.39	33366	15298.4	26990.4	21295.9	20019.6	21634.2	21909.7	6913.48	39282	2363.15	13023.8	3853.76
5517	Magnolol	0.4668			MS2 reverse	325.137	282.76	9399.04	9279.49	7826.34	9338.4	10806.9	10979.8	9726.08	11899.4	10175.1	10590.6	871.642	1343.79	6425.43	2015.7	1745.14	715.868	1240.28	1367.76	1914.5	3586.71	1753.9	2099.08	5899.85	1627.97	3250.17	4003.92	3352.84	4935.23	2231.44	5960.17	4546.39	5386.88	5367.85	5134.3	15465.7	8736.87	7770.54	11867.4	3010.78	13501.7	8940.25	10939.1
5520			5-Fluorodeoxyuridine monophosphate;Caribine	-21.1661137381435;7.34663343164065	MS1 mz matched	325.165	26.661	1.75169e+06	2.91779e+06	2.00109e+06	1.8824e+06	2.3121e+06	2.25548e+06	2.40841e+06	2.47599e+06	2.60493e+06	2.68338e+06	3.63105e+06	2.37376e+06	2.8515e+06	1.34744e+06	3.09934e+06	3.65371e+06	3.43732e+06	4.05248e+06	2.47945e+06	2.0618e+06	4.27954e+06	1.86976e+06	2.70459e+06	2.12053e+06	1.32589e+06	4.5011e+06	1.60745e+06	2.96251e+06	992223	2.50143e+06	1.87649e+06	1.94048e+06	2.49183e+06	3.22877e+06	2.71817e+06	1.4644e+06	2.13526e+06	3.18415e+06	3.52787e+06	4.62182e+06	2.06857e+06	6.46183e+06
5528			5(6)-Pentyl-1,4-dioxan-2-one;Oxyphencyclimine	-5.48719019852467;23.2416257518323	MS1 mz matched	325.199	93.832	251312	332193	380297	411137	431446	437443	311731	316530	319949	370787	342456	333351	327573	285135	244781	276354	453750	266969	731707	531346	507574	503002	118070	138649	94174.7	488131	477550	381716	126623	112529	117724	138264	130268	114019	250225	156876	132411	116589	119559	116876	109641	112954
5529			Hydroxystenozole	-1.77877	MS1 mz matched	325.235	46.128	146609	178333	98789.8	113193	130007	149429	155168	160660	172317	237463	489987	295317	327946	194819	34179.6	350004	231406	305513	488588	215474	310536	160400	74467.4	75818.8	140287	199685	152930	266704	50903.6	56756.8	147831	510353	439095	314800	1.9103e+06	954406	504223	53398.9	80770.5	49696.4	119971	90257.9
5531	Heneicosanoic acid	0.9975			MS2 forward	325.308	40.407	13027.7	21889.3	16144.8	13508.9	15729.4	13928	14216.7	24932.3	23262.7	19490.1	12660.1	13388.4	12176.7	7499.44	8629.76	8954.72	56672.2	39587.8	47538.2	34294.9	59343.1	14750.6	27493.9	73700.9	39429	27524.3	27193.9	36182.3	31060.2	18802.6	50094.1	41559.2	46444.5	76703.4	77302.7	77218.2	92075.6	63107.2	46935	87692.7	142931	117475
5544			Acetaminophen glucuronide;Blepharin;Robecoxib	-19.6166001610734;-19.6166001610734;2.44582348133182	MS1 mz matched	326.085	155.16	76737.2	56123.7	70411.4	119373	79666	60325.7	76277	71621	47316.6	58597.9	119247	160627	128240	134060	102852	68317.3	122058	134598	102320	116275	160207	128974	26256.8	108683	66699.1	103354	86443.1	73742.4	53909.7	72150	27260.6	65500.7	86768.1	53285.9	37528.3	49724	27934.6	182932	84922.1	26071.6	15982.2	26757.2
5566					Unmapped	326.996	259.467	2095.68	1641.78	1353.4	2494.34	2434.61	2461.4	2839.05	2343.56	2063.47	2639.25	296.618	338.789	480.503	351.88	234.695	495.779	381.813	368.188	347.087	417.624	418.75	206.783	443.054	153.123	415.413	361.765	558.892	918.63	191.232	344.494	391.863	1082.29	1640.4	1692.43	728.31	567.152	1819.16	606.851	420.272	760.545	182.39	416.512
5585			Moclobemide;Disperse Blue 1	-6.92098038798551;0	MS1 mz matched	327.12	41.709	86644.2	109634	89967	103440	109614	109222	112201	92440.4	109897	101882	45733.3	72747.4	51555.5	51499.8	49765.3	66097.2	166375	192480	141830	121916	226579	340252	9366.75	72275.5	125836	145918	114339	110148	59894.7	5351	34974.8	24852.5	25403.4	21477.7	35161.2	12723	23308.2	11117.1	31242.2	15682.9	52730.6	9034.73
5593					Unmapped	327.214	90.077	486372	423670	438569	482711	532947	540207	570356	614728	391712	418029	438044	657147	526933	448786	492908	376474	813015	578080	852206	489277	560948	422641	64603.2	228605	238327	543812	979658	517169	56123.6	33621.2	45219.9	376627	596565	291853	1.7896e+06	537587	499562	38831.7	92634.7	57687.4	81546.9	113825
5594					Unmapped	327.214	146.058	117398	121060	113826	117782	117813	123398	112691	113675	105098	110309	36275.3	35432.2	33813.7	28217.1	28839.8	23170.1	77772.4	92331.9	83109.3	46012.4	58164.1	68714	49093.2	27417.2	30247.7	96218.1	76795.7	78399.5	11464.1	10602	10412.5	33201.9	20926.1	32817.3	107192	40946	116222	25404.2	15075.7	8120.82	31569.1	21691.9
5606					Unmapped	328.043	427.169	18912.1	18292.8	23868.4	25571.1	22835.8	24610.9	14145.3	17231.4	17391.1	19803.2	19393.4	26603.6	19241.1	16514.9	33667.6	16543.8	21298.6	23651.1	21205.3	18778.7	21291.4	15102	15971.9	15482.8	17628.7	18057.3	24128.2	25121.5	14952.4	18316.9	28572.6	19192.4	19888.4	19530.2	14420.2	18165.2	18929.5	17143.4	22728.7	21158	21301.1	15926
5608	Adenosine 3',5'-cyclic phosphate (cAMP)	0.8203			MS2 forward	328.042	246.278	134352	155408	148155	152127	164411	150862	156813	155562	147281	147542	7770.01	15042.9	41654.4	15191.5	11546.2	7653.65	13237.7	15170.4	5271.19	28214.9	6901.95	9900.98	11024.1	4511.65	8351.33	47057.8	21880.7	46453.8	7675.06	9272.8	18397.6	48870.2	104381	111060	43056	58225.9	149368	45409.5	23606.7	19376.8	5922.56	14547
5639			Furosemide;Furosemide	3.89506039561245;3.95536225370717	MS1 mz matched	329.009	74.068	66294.2	69204.2	72032.4	88199.9	74212.1	86669.9	72932.7	79300.9	61210.9	58179.4	17638.3	22948.6	17001.5	13853.7	15261.2	10126.4	77835.1	60376.5	39346.1	64389.9	81909.7	61809.5	76947.8	125659	77440.6	90329.8	80696.5	92813.6	113266	111585	115806	97101.4	99015.4	91096.6	63238.2	102907	78344.6	68280.4	125150	53665.9	11353.6	59814.1
5642			(±)-Fenarimol;Ferimol;Triarimol	-17.7706650325926;-17.8664114190773;-17.8664114190773	MS1 mz matched	329.027	461.981	17394.3	15649.2	15729.1	17307	15009.4	17709.4	16532.8	17419.2	16860.5	16562.7	14409.2	14020	14123.6	16412.6	15849	16153.6	17894	18123.1	19829.4	18717.2	15745	17364.1	16230.8	16284.3	15743.9	16804.1	19186	15414.7	14800.4	15201.9	15089.8	15311.3	16261.2	19873.1	14949.2	15985.5	14260.5	13647.3	12387.3	20006	13790.9	11777.3
5651			N-(4-aminobutyl)-3-[4-hydroxy-3-(sulfooxy)phenyl]prop-2-enimidic acid;1-O-Vanilloyl-beta-D-glucose	7.39952944303201;-12.4206630149736	MS1 mz matched	329.084	306.678	55648.7	53184	57641.8	54583	55100.1	53594.5	49746.6	51062.9	58432.3	51865.5	67726.3	99288.6	87545.1	79411	53170.9	67221.4	174054	172709	165121	180599	184822	152310	65322.2	76089.1	75468.5	150544	110546	107289	46378	30927.4	27301	46755	33154.3	33722.5	21789.3	33182.5	37144.4	21249.5	28024.7	26809.1	12149.6	17509.4
5652			2-[3-hydroxy-5-(3-methylbut-2-en-1-yl)-4-(sulfooxy)phenyl]propanoic acid;2-hydroxy-3-[3-(3-methylbut-2-en-1-yl)-4-(sulfooxy)phenyl]propanoic acid;3-[4-hydroxy-3-(3-methylbut-2-en-1-yl)phenyl]-2-(sulfooxy)propanoic acid;3,7-Di-O-methylquercetin;(+)-Bisdechlorogeodin;(-)-Bisdechlorogeodin;Cirsiliol;Tricin;Hildecarpin;Aflatoxin G2;Aurantio-obtusin	12.7321681713339;12.7321681713339;12.7321681713339;22.8030684027559;22.8030684027559;22.8030684027559;22.8030684027559;22.8030684027559;22.8030684027559;22.8030684027559;22.8030684027559	MS1 mz matched	329.082	158.588	56481.1	73660.5	55669.5	65871.9	75579.3	61380.6	65455.5	59216.7	59075	67071	12982.5	15440.1	15941.4	15002.6	7120.31	7579.3	20883.5	24442.9	13677.4	17952.9	21431.3	15283.2	29794.3	28211.7	23891.8	37503.7	25985.3	41436.8	40495.8	41850.1	48663.1	49391.1	63171.9	62234.8	74292.7	66135.8	102004	79763.1	35611.4	81221.2	20591.4	54094.6
5654			N-(4-aminobutyl)-3-[4-hydroxy-3-(sulfooxy)phenyl]prop-2-enimidic acid;	-13.924142159882;	MS1 mz matched	329.084	130.793	159511	145367	150334	147756	156630	162080	149683	137775	128145	130788	28322.3	42501.2	55933.2	25361.6	39803.7	17689	89831	100623	60605.9	217651	234031	67643.2	112660	158879	135743	154263	111411	134933	254818	137820	79601.2	117681	146579	97777.8	72734.4	88976.2	89639.7	113720	150980	81628.5	73584.7	105207
5655	Bisdemethoxycurcumin	0.44905			MS2 reverse	329.086	27.548	5363.25	4946.66	5490.06	4186.63	6145.96	5099.02	4795.51	4436.46	4019.43	4510.23	1455.44	1725.68	2236.31	1454.56	1668.3	1799.53	1424.06	1994.01	2342.61	2070.71	2128.26	1756.79	1667.9	2194.86	1897.92	1396.73	1741.21	1904.81	1955.38	1832.26	1841.53	1803.88	1799.73	1983.71	2556.89	679.997	2141.9	1980.35	2311.12	2124.2	102421	2416.48
5660	Acetylvalerenolic acid	0.8984			MS2 forward	329.12	100.813	23245.3	27423.1	23974.1	25327.6	26455.3	23947.8	24463.2	25662.6	22020.8	25723.3	3351.61	4435.24	3455.19	3810.43	4084.71	3135.59	24546.7	33613.8	17935	12172.8	12818.9	18473.1	21808.5	16957.7	25181.6	32350.9	28405.4	34195.7	6545.52	5453.14	3653.5	15766.5	13865.8	22549.7	29502.1	19502.4	30466.6	9826.48	12383.8	11740.5	15660.6	14449
5671			3,3',4,4'-Tetrahydroxy-5,5'-diisopropyl-2,2'-dimethylbiphenyl;Carnosol;Momilactone B;Yucalexin P15;Yucalexin P8;Carnosol;Gibberellin A15;Dicyclohexyl phthalate;Methyl gibberellin A9	-9.65434000173499;-9.65434000173499;-9.65434000173499;-9.65434000173499;-9.65434000173499;-9.6261740834838;-9.6261740834838;-9.6261740834838;-9.6261740834838	MS1 mz matched	329.18	276.001	2026.77	2540.81	2793.38	2475.29	2838.54	2393.71	3242.84	2108.18	2365.2	2720.55	1443.53	2528.7	1096.91	655.129	767.338	535.296	4061.09	4371.06	4987.34	1687.69	1524.68	2384.14	549.882	539.301	620.142	3613.24	3764.48	2743.52	441.602	248.691	202.228	730.476	555.23	567.987	1164.46	453.812	1441.99	740.874	417.873	123.876	1407.96	242.095
5675			Aluminum acetoacetate	19.2894	MS1 mz matched	329.23	142.337	1.42102e+06	1.67589e+06	1.39825e+06	1.53339e+06	813548	852439	1.55657e+06	817545	1.47407e+06	878596	78338.4	84131.9	192091	74965.8	76875.6	59071.4	226340	280032	243666	125026	135821	185238	228139	98466.9	135841	280987	250147	326493	47453.6	68458	120616	276822	254559	289453	1.30379e+06	456907	602944	320023	225815	81286.5	246761	315093
5676			6-(2,3-dihydroxybenzoyloxy)-3,4,5-trihydroxyoxane-2-carboxylic acid;6-(2,4-dihydroxybenzoyloxy)-3,4,5-trihydroxyoxane-2-carboxylic acid;6-(2,5-dihydroxybenzoyloxy)-3,4,5-trihydroxyoxane-2-carboxylic acid;6-(2-carboxy-4-hydroxyphenoxy)-3,4,5-trihydroxyoxane-2-carboxylic acid;6-(2-carboxy-5-hydroxyphenoxy)-3,4,5-trihydroxyoxane-2-carboxylic acid;6-(2-carboxy-6-hydroxyphenoxy)-3,4,5-trihydroxyoxane-…	-24.2244394312748;-24.2244394312748;-24.2244394312748;-24.2244394312748;-24.2244394312748;-24.2244394312748;-24.2244394312748;-24.2244394312748;-24.2244394312748;-24.2244394312748;-24.2244394312748;-24.2244394312748;-24.2244394312748;-24.2244394312748;-24	MS1 mz matched	329.23	125.843	372242	506236	391916	406993	422710	437546	431874	429139	420133	466375	7637.6	10158.3	32553.1	9482.86	5625.06	3296.74	21833.3	24500.7	20842	24508.5	15759.3	14951.2	31366.7	12152.9	17630	32794	30833.8	47373.3	6488.44	11447.5	23288	49882.5	33331.2	51660.3	425587	59540.7	178462	48476.7	30880.8	21313.6	91457.7	62981
5686			5-(4-Acetoxy-3-oxo-1-butynyl)-2,2'-bithiophene;Furocaespitane	-7.36395673717688;-7.93083484447146	MS1 mz matched	330.017	322.55	5954.46	7539.26	9269.73	7670.28	8045.45	9051.99	8009.35	7190.59	6959.7	7670.96	1686.88	4511.15	4275.88	5008.65	5381.18	5190.74	6556.15	8832.32	8338.05	8384.05	9133.1	9098.38	8900.16	10549.7	9472.02	11647.9	12051.9	13390.8	14862.1	9226.34	9228.5	8776.33	8400.56	5732.33	6994.36	12837.1	10193.9	9520.76	8827.33	6801.81	4090.83	3856.23
5690			Caffeoyl aspartic acid;Acetylsulfamethoxazole	-7.46197836485343;14.5731737695095	MS1 mz matched	330.043	127.266	697478	549889	669948	676361	679465	673776	619161	573064	524997	552015	477850	874192	816087	516220	660937	384560	1.30921e+06	1.70248e+06	808880	2.40275e+06	2.08732e+06	2.86143e+06	309765	1.62789e+06	922541	1.7351e+06	1.76943e+06	1.71926e+06	124809	62231.1	42476.7	506174	120940	156447	945982	582166	341198	46728.3	751607	79851.4	298404	872442
5727					Unmapped	330.898	27.067	4513.8	3983.49	3800.38	2044.44	3792.15	4519.65	3923.65	3439.17	2502.01	2360.43	2813	2245.76	1517.75	4186.93	2578.02	2506.24	1882.23	2546.56	3868.64	2511.3	3329.92	3838.74	4088.81	2317.63	2487.63	2963.92	2621.69	2819.25	4857.93	4843.4	5162.51	5055.12	2613.31	2810.08	2031.07	1795.47	4469.32	2917.01	3202.56	3862.74	3583.36	2812.94
5728					Unmapped	330.915	155.333	28381.9	38860.3	31288.6	36638.8	38376.1	36132.4	35978.6	37047.6	39350.5	38453.4	35939.4	53046.9	56683.9	36086.3	38689.8	34407.8	54012	54134	52344.5	51985.6	51446.2	47041.1	25909.6	41471.6	38985.4	42411.9	34375.7	43046.5	31503.2	21049.7	32017.2	26751	40460.3	36732.4	27180.1	27559.6	24140.8	23191.3	52754.8	26676.1	44201.7	38275.8
5730					Unmapped	330.917	575.795	37596.4	22949.7	43351	40466.9	38310.5	35632.1	40425.3	38064.9	33748.3	30699.2	30558.3	41405.7	38527	35140.4	38086.5	32938.3	27620.4	35194.4	32851.3	39756.2	34808.5	49070.1	35442.3	31469.7	36465.9	41890.8	34945.9	35644.6	39056.6	37632	35338.3	34328	46694.6	35827.6	39914.3	34984.6	24047.4	38843.1	39910.4	28263.9	33214.6	37209.6
5734	D-Ribulose 1,5-bisphosphate	0.45465			MS2 reverse	330.967	404.313	11939.9	9952.55	11169	11077.6	11629.5	10666.7	13364	10523.8	13293.8	13492.1	11475.7	4995.66	8765.63	8286.28	10719	7790	8249.64	6240.74	19198.6	13375.1	6745.32	16972.5	13812.7	3797.01	6775.91	21378.3	14832.1	14298.7	10530	4182.48	2098	12166.1	5867.59	7269.29	6268.92	4393.1	10329.4	10222.1	7407.59	12831.3	2592.05	5726.14
5746			Fospropofol;1-O-Galloyl-beta-D-glucose	-1.65504008235869;5.11933624501508	MS1 mz matched	331.064	141.89	356189	265448	338026	351808	338796	334362	320144	287926	274254	259681	14246.9	7556.36	6620.02	31165.3	56551.2	17585.9	76045.6	113539	59574.3	240897	132144	331109	1.27565e+06	395555	807037	428422	219202	387849	383234	341889	298295	443404	237282	289469	250865	330693	285949	761869	336181	228142	98137.5	240072
5750	1-Methylxanthine	0.4631			MS2 reverse	331.088	306.7	1895	1310.88	1742.1	1985.18	1451.19	998.771	1483.49	1573.71	1472.95	1775.71	2375.7	2918.2	2942.13	2083.38	2169.16	1752.89	4471.74	5141.67	4950.44	6766.63	5955.4	5550.07	2621.47	2085.88	1943.93	5533.59	3618.09	3308.45	2300.14	849.015	953.619	908.46	1616.45	1116.51	939.972	809.824	1119.4	1006.7	868.946	1215.8	774.27	597.89
5755			Mannopine	-5.159	MS1 mz matched	331.101	27.9665	7139.69	10728.5	5976.06	8421.55	6336.27	5162.12	5163.19	4277.7	6665.62	8327.86	662.968	1541.55	2132.32	1526.95	1584.68	1864.47	1791.62	1111.44	2126.41	2042.9	2466.86	1585.23	693.122	1910.89	2361.9	2199.15	1892.18	2018.49	1838.81	1586.64	1991.03	3375.16	1841.57	1582.11	2848.56	3075.41	1737.6	2974.4	4272.13	1860.13	34455	3926.54
5761			Doxepin;E-10-Hydroxynortriptyline;Doxepin	-4.70801369907542;-4.70801369907542;-4.65678925848775	MS1 mz matched	331.152	155.233	4580.36	5630.36	7629.72	4675.12	7087.75	6387.64	6933.79	6699.42	6107.47	6234.63	2841	3363.71	4140.72	3502.89	4871.62	3652.47	11650	2820.39	1658.71	19885.7	968.448	3366.97	11329.3	8340.25	7355.28	6339.37	7282.95	6075.31	25373.1	16147.6	20987.4	9236.98	14022.2	14388.7	11254.6	16816.6	19111	22914.4	8632.65	15379.6	19993.1	9391.39
5773			9,10,13-Trihydroxystearic acid;Floionolic acid;9,10,18-Trihydroxystearate	-18.8839172809949;-18.8839172809949;-18.9612657457818	MS1 mz matched	331.247	27.219	3332.61	3097.35	3663.04	5145.18	4493.23	4217.4	2945.8	3191.58	2713.71	3367.29	3595.44	2264.37	1902.46	3708.91	2475.49	1674.24	1056.4	3633.35	2018.27	2683.74	4058.24	2836.01	3027.78	2636.92	3996.43	5199.38	3034.74	3077.55	3761.46	4729.02	3013.7	3645.65	4421.13	3056.13	2942.15	2389.35	3246.72	2464.93	4656	2865.87	2710.64	3567.74
5777	Adrenic Acid	0.31675			MS2 reverse	331.264	615.096	39846.3	44910.1	38981.5	34657	43857.4	20143.2	38201.3	40775.7	36152.7	37022	8950.52	38339.6	46129.9	41688.4	34202.5	29424.7	33157	30609.3	27448	39466.7	38431	21505.2	60309	36072.8	54223.7	45227.3	65301.5	46586.4	11514.8	41964.6	17655.8	41546.1	48682.3	30750	45075.6	40726.1	34360.2	41179.6	32359.6	37641.3	37088	36354.7
5789			Bromodiphenhydramine;	21.0710674458941;	MS1 mz matched	332.08	369.969	25672.4	25224.4	19381.6	24827	21297.1	19752.2	19514.9	23782.8	20340.1	24652.8	14284.1	18810.4	25211.2	16411.3	20210	17116.5	19136.3	18364.7	17415.4	18236	26710.4	13829.1	13123.4	22907.7	17452.5	16920	15447.2	19366.2	17551.7	20260.4	25759.9	25047	25469.1	30970.5	28895.3	32347.9	25320.5	23085.4	42522	28135.6	33174.1	42462.6
5820	Nicotinamide ribotide	0.4384			MS2 reverse	333.056	410.704	243502	299505	289545	357219	303286	301251	344333	283950	352104	324094	235984	238901	193588	200513	226806	222829	379720	448906	406627	402891	530028	429752	280237	489965	368879	508141	416460	533323	398144	205332	206265	338700	299516	303677	191919	271492	395735	212527	282417	322951	129713	112523
5833			Lipoyllysine;Pseudaminic acid;N,N'-Diacetyllegiomite	-12.3775027326422;-9.7316195484171;-9.7316195484171	MS1 mz matched	333.134	33.681	17155.9	15031.3	14416.1	25641.9	18945.9	14420.6	20352.8	21451.6	18191.9	17786	1548.82	1585.22	2241.79	1725.6	2240.23	2064.94	2630.23	3970.82	3284.88	4044.78	4630.54	3168.58	1531.73	6148.98	4766.95	5053.09	5271.56	3844.22	2482.12	1368.29	1328.59	5604.78	4482.44	5000.19	7491.2	6932.15	6414.69	3640.8	11959.9	3399.73	149765	6860.91
5837			2,6-Dimethyl-7-octene-1,6-diol 8-O-glucoside;3,7-Dimethyl-5-octene-1,7-diol 1-glucoside;trans-p-Menthane-7,8-diol 7-glucoside;trans-p-Menthane-7,8-diol 8-glucoside;9-Fluoro-17-methyl-11-oxotestosterone;9-Fluoro-11beta-hydroxy-A-norpregn-3(5)-ene-2,20-dione;9-Fluoro-11beta,17beta-dihydroxy-16alpha-methylandrosta-1,4-dien-3-one	-18.4120753725262;-18.4120753725262;-18.4120753725262;-18.4120753725262;-4.18917851403145;-4.18917851403145;-4.18917851403145	MS1 mz matched	333.186	120.478	3360.81	3608.81	3696.35	4182.97	2702.19	2649.34	3765.07	3559.38	2812.12	3055.26	837.688	1035.52	1008.3	1106.49	765.443	847.64	3284.08	4261.07	2162.47	2896.11	4744.87	3942.87	2834.9	4255.96	2607.35	1840.98	3392.67	5632.99	2201.31	1042.97	1965.73	2854.33	2249.42	3022.76	7175.17	2070.46	3721.42	1554.29	8638.27	6806.39	7725.3	2686.6
5839			Robenidine;9-Fluoro-17-methyl-11-oxotestosterone;9-Fluoro-11beta-hydroxy-A-norpregn-3(5)-ene-2,20-dione;9-Fluoro-11beta,17beta-dihydroxy-16alpha-methylandrosta-1,4-dien-3-one	-5.17170701636555;20.561685055198;20.561685055198;20.561685055198	MS1 mz matched	333.201	47.342	24552.5	30724.4	24952	34447.6	37034.1	35377.3	34352.7	32001	32689.8	29225	13331.9	12565.4	14855.1	10093.7	13968	9569.9	7271.78	8106.47	11593.7	9516.59	9219.04	9678.44	9233.89	5400.18	8753.69	17962.1	17781.4	14335.7	8091.36	10416	20680.3	41629.6	29976.5	18793.7	65666.5	41275.3	23665.2	77404.1	11371.2	12883.2	14151.5	70767.8
5849	Penicillin G	0.45145			MS2 reverse	334.092	277.91	1360.95	1544.53	1892.06	1840.99	1839.2	1489.69	2457.63	1598.03	1182.34	1631.2	757.763	1304.41	1013.15	841.56	441.995	625.213	2738.25	1363.55	1139.51	1494.91	1801.96	2785.24	2718.48	2255.65	2410.37	2099.84	1910.92	2576.93	2805.78	1404.82	2084.9	2694.56	2347.48	1816.39	2294.5	2314.48	2252.27	2096.19	1819.21	1637.28	3805.36	1481.26
5860					Unmapped	334.834	295.57	41181.3	42349.1	48548.9	50557.7	40498.7	44046.2	40378	36414.3	43552.8	45203.8	45291.3	39745.9	38310	45794.9	36897.9	39849.7	55639.8	23537.8	54655.1	45418.6	49411.9	64123.1	41883.4	48940.5	52011.5	66535.1	57772.9	54696.8	55331.5	38594.9	36912.8	56720.6	58648.3	35595.8	41570.3	37844.6	43710.6	42200.8	46048.3	44399.4	38686.7	34035.9
5877	Cyclopiazonic Acid	0.8142			MS2 forward	335.138	38.485	2595.3	6851.03	6445.92	6374.74	7246.49	6924.01	6705.82	5996.96	8899.4	7945.27	1729.35	1330.9	875.457	1494.81	1023	1095.04	1883.26	3079.68	1756.02	4846.23	1510.36	2407.95	620.671	3821.66	4941.68	3440.76	6261.93	5277.59	2053.4	918.671	3611.97	14968.7	6855.19	8956.6	3847.91	4687.47	4541.03	1916.2	9336.51	1254.87	16588.7	4576.36
5879	Yohimbine	0.33175			MS2 reverse	335.169	25.052	9627.19	16587.5	10631.5	7114.24	10868	14462.1	12773.4	10454.6	13455.1	9696.64	21852.8	19448.7	6033.05	14551.8	5460.77	7130.34	15399.6	22756.1	24749.4	20771.4	16741.8	13498.4	22428.2	19658	12229.8	13926.7	18003.7	14065.2	17940	14935.2	19809.3	888.734	18822.2	16971.1	16535	11552.1	24935	8918.47	21669.8	23690.7	23007.2	20229.7
5899			5-Methoxynoracronycine;Junosidine;Lambertine;Annuloline;Ficine;Isoficine	-15.9851614845794;-15.9851614845794;-15.9851614845794;-15.9611356284222;-15.9611356284222;-15.9611356284222	MS1 mz matched	336.126	247.989	8966.74	7395.69	8569.28	10289.9	9809.75	9561.56	8229.67	7876.5	7679.75	7471.65	9882.57	4490.57	6909.3	6479.3	6229.45	6375.53	3225.18	3940.68	4080.33	4164.89	3716.77	5550.91	3929.57	1550.3	6596.28	5978.95	4553.06	4636.27	4407.4	5799.68	755.101	7389.05	4087.04	5398.74	4806.68	2810.96	2686.76	4355.69	2198.1	1677.7	1117.05	1686.78
5907			2-Oxoclopidogrel;	-22.1972583114784;	MS1 mz matched	336.814	295.719	23705.8	24484.3	26786.1	28048.4	23754.1	28787.8	26528.5	23429.9	27975.8	30178	27563.9	24553.8	24164.1	25530.2	22572.2	26032.5	32948	15444	31560.9	29972.9	24770.4	32935.5	26369.8	29275.1	30230.1	35667.3	29654.6	30737.1	30147.8	23128.4	23796.8	32226.1	32390	23670	25103.2	24148	26419.6	26550.3	25154.3	27791.6	26845.7	22844.1
5909					Unmapped	336.855	403.692	20751.6	21894.2	30499	22345.2	18334	23130.7	25820.8	20432.9	22707	21555	24220.5	23140.3	26866.9	24503.2	23442.4	22938.9	21767.9	26396.8	26341.2	21107	18277.6	28319.4	17777.6	22834.6	23862.5	24603.8	23666.8	21058.2	25953.1	14006.7	15779.3	24624.4	23249.5	14616.3	18493.3	19594.2	18498.5	16214.4	23059.6	16627.6	12861.6	17836.6
5910			Tetrachloro-cis,cis-mucote	8.27723	MS1 mz matched	336.878	26.981	8850.13	7490.7	8298.3	6479.81	11067.9	7260.32	7838.94	5029.29	5436.59	4826.24	4232.75	5557.49	5116.19	7917.6	5645.64	4936.96	3321.43	7366.39	4346.26	6917.42	7575.04	6080.86	5422.42	5722.4	7362.39	9199.25	5521.94	8636.04	10089.2	3756.39	5608.82	7914.44	8258.67	8026.53	6566.4	6231.46	7740.16	6363.9	10308.5	7494.48	4373.88	7663.66
5911					Unmapped	336.895	576.126	314131	306762	380996	374751	396844	363499	398623	403060	344333	338254	331898	367153	386382	266963	369739	321170	315521	403683	294928	348011	359332	309173	401697	371525	349971	326208	295345	363984	328112	348688	366414	310822	403022	374831	363794	360881	313544	361565	368298	291898	342846	350184
5921			3,4,5-trihydroxy-6-(2-hydroxy-3-methoxyphenoxy)oxane-2-carboxylic acid;3,4,5-trihydroxy-6-(2-hydroxy-6-methoxyphenoxy)oxane-2-carboxylic acid;2-(4-Chlorophenyl)-3-phenyl-3-(2-pyridinyl)acrylonitrile	11.2879853532465;11.2879853532465;19.9318709667944	MS1 mz matched	337.059	371.647	11865.3	15687.8	12952.1	14982.4	14746.6	11608.3	17093.9	12121.4	13741.1	15051.6	10151.4	6563.94	5869.79	7817.7	9382.72	7130.79	17707.4	12644.6	19581.2	18876.5	17690.5	25663.4	29706.8	24091.1	23387.3	23844.9	23145.3	26736.9	28433.1	11618.2	11003.2	19015	18497.5	11960.8	9312.06	15251.2	21929.7	16470.3	14434.7	17421.3	10775.2	4557.26
5922			Alcoifosfamide;Alcophosphamide;Cyclophosphamide;Alcophosphamide;Alcoifosfamide	9.40779536612133;9.40779536612133;9.35132720520289;9.35132720520289;9.35132720520289	MS1 mz matched	337.058	169.909	11436.8	7990.23	10743.1	9300.68	9166.23	9051.14	8138.7	7029.07	6045.78	6365.83	6769.51	5261.72	6599	6240.55	4952.46	4770.43	5041.2	6602.86	9243.38	7104.65	5466.2	12517.7	6538.55	3680	7364.2	7893.36	9742.8	7511.09	7472.23	1697.18	5373.48	22069.9	17754.6	5146.1	29440.1	13615.6	6318.92	8819.47	19437.5	40269.1	123872	45519.9
5924			O-Methylsterigmatocystin;Ovalitenone;1-(4-Amino-2-methylpyrimid-5-ylmethyl)-3-(beta-hydroxyethyl)-2-methylpyridinium bromide	-15.2600410468584;-15.2600410468584;-0.949199909427337	MS1 mz matched	337.074	325.687	41273.3	42234.7	35918.5	38770.8	39308.2	41674.8	43162	50347.7	45687.8	44878.7	10586.7	10744.9	11074.3	10442.8	18165.5	7684.04	20533.6	18417.5	24316.9	29796.5	38895.6	25457.2	42993.6	53132.5	42934.9	44544.9	33592.9	48863.5	34525.6	35700.9	55982.2	37814.3	36655	46057.7	69604.3	74760.9	68971.2	49925	73298.7	50114.6	102699	54487.1
5925	2-Furoylglycine	0.4694			MS2 reverse	337.074	111.505	65386.7	44917.7	60708.5	68587.8	68830.4	55040.4	59069.5	48154.5	50074.7	36492.2	21425.1	41377.8	46176.4	38997	29844.8	22638.2	34528.2	53901.9	23464.3	50939.8	45582.1	48744.4	77584.6	84253.3	112323	85217.6	122294	90024.3	87885.6	79361.7	91650.3	66672.7	66963.6	57530.6	63155.8	80186.8	41105.2	88973.7	75893	74818.9	41224.9	110720
5927			L-Ascorbic acid-2-glucoside	12.4909	MS1 mz matched	337.089	180.726	148830	181000	241535	178504	169730	210847	240665	165955	210289	247508	261967	133771	95004.1	62326.9	146432	188689	196543	382911	109037	191716	217732	228250	170283	307610	257535	296848	383146	450172	57096.6	20466.4	54338.7	101336	150442	44454.9	44881.5	92554.4	72806	24715.2	233772	88073.1	66191.2	21003.4
5930			3-O-p-Coumaroylquinic acid;alpha-Hydrojuglone 4-O-b-D-glucoside;Hydrojuglone glucoside;1-Caffeoyl-4-deoxyquinic acid;4-p-Coumaroylquinic acid;p-Coumaroyl quinic acid	11.9352203479895;11.9352203479895;11.9352203479895;11.8393896248683;11.8393896248683;11.8393896248683	MS1 mz matched	337.104	35.879	37336	70163.7	30068.6	43900.6	46217.6	44051.2	43268.4	51734.4	51448	61077.7	9992.37	19324.6	14636.5	13114.7	15007.6	17918.8	91126.9	80624.9	71948.9	43696.6	98267.8	113713	18909.2	125960	101325	111901	80863.3	96235.5	44724.1	6548.33	101749	48808.5	61061.9	69132	62359.7	62777.7	98224.9	2784.95	102635	33489.2	54573.1	15613.1
5932	Demethoxycurcumin	0.4725			MS2 reverse	337.115	161.075	3308.32	3377.43	3726.14	3365.81	3557.24	3985.4	3289.16	3528.29	3275.96	3308.85	3375.46	2026.36	1967.83	2734.74	2667.38	1364.77	4080.76	5708.03	2293.61	5252.33	4545.73	6261.41	5872.53	3613.6	664.432	1331.67	9234.72	7458.12	4415.53	13519.6	3576.95	6062.54	2698.32	6144.09	5030.62	3746.08	2378.99	8327.08	3277.55	6852.87	3069.94	3922.4
5937			Nicotine glucuronide;Aziridyl benzoquinone	-3.34025549010797;-3.38047445535858	MS1 mz matched	337.147	262.227	4511.79	4651.1	5445.69	4528.81	6243.71	5801.81	4659.4	5032.33	5895.27	5237.82	14784.5	7315.84	3317.57	338.41	358.454	9826.06	540.539	674.229	884.146	1367.37	1155.59	10305.6	5715.7	2383.52	3457.64	3104.08	14955.8	3407.41	2171.7	5817.72	5397.12	5251.11	5830.79	5620.47	8702.87	5846.62	6285.28	6783.61	4874.69	13403.1	12628.1	10714.8
5940	9-cis-Retinoic acid	0.484			MS2 reverse	337.163	27.5925	15736.7	22742.3	17632.8	16135	21252.4	25104.5	20872.9	20726.3	20329.6	23079	26202.4	35116.7	25076.7	12594	30179.9	25296	27719.7	28042.2	19786.7	20015.3	28495.8	20080.5	21553.8	16419.1	10991	13541.4	11811.3	25050.7	26530.8	37397.2	25215.2	17786.1	20611.1	25111	22107.9	16824.6	16656.6	25777.3	22917	28903	14883.9	39854.3
5945	alpha-Linolenic acid	0.818			MS2 forward	337.233	44.171	23462.3	26242	18889.1	23023.5	22377.7	21488.1	18609.2	16242.4	28159.4	20032.9	26291	21668.1	27507.3	12756	24228.7	25983.9	15944.5	27385.3	17674.3	18803.7	14947	17269.4	46642.6	49392.4	62848.4	15339.6	18139.1	23851.6	32327.2	16322.4	22643.1	27491.1	69793.5	28861	23206.8	28262.4	29020.8	26753.8	24489.5	27384.5	24775.9	28297.3
5946	Erucic acid	0.9991			MS2 forward	337.308	39.742	2788.6	4900.93	2495.74	2878.53	3659.19	3030.81	4750.72	4497.35	5306.41	4319.56	24117.7	10641.8	14727.2	5732.75	8167.47	8677.58	28692.6	19253.3	17874.6	9741.46	22892.7	5501.89	7312.07	14294.5	17458	9432.48	10013.8	11824.1	6242.9	5148.65	3264.26	5799.76	5123.51	8657.37	9063.38	8024.15	4473.02	8377.9	3846.93	5053.06	11890	7043.8
5999			3,4,5-trihydroxy-6-(3-phenyloxirane-2-carbonyloxy)oxane-2-carboxylic acid;3,4,5-trihydroxy-6-[(2-oxo-3-phenylpropanoyl)oxy]oxane-2-carboxylic acid;3,4,5-trihydroxy-6-[(4-methoxy-1-benzofuran-6-yl)oxy]oxane-2-carboxylic acid;3,4,5-trihydroxy-6-[2-hydroxy-3-(3-oxoprop-1-en-1-yl)phenoxy]oxane-2-carboxylic acid;3,4,5-trihydroxy-6-[2-hydroxy-6-(3-oxoprop-1-en-1-yl)phenoxy]oxane-2-carboxylic acid;3,4,5…	-7.15156451833349;-7.15156451833349;-7.15156451833349;-7.15156451833349;-7.15156451833349;-7.15156451833349;-7.15156451833349;-7.15156451833349;-7.15156451833349;-7.15156451833349;-7.15156451833349;-7.15156451833349;-7.15156451833349;-7.15156451833349;-7.	MS1 mz matched	339.068	326.446	55620.6	63508.7	58200.7	64326	60964.9	63593.1	69874.6	64104.5	69211.5	76806.4	44597	46163.7	39066.2	36127.5	40597.3	45349.9	91289.1	92049.5	90188	66922	99346.6	70906.1	44439.6	135849	78143.7	130336	106685	124105	66442.1	51987.6	51101.4	87930.2	101747	80889.4	66933.6	78255.8	89232	49164.2	98209.2	68434	50577.6	34397.4
6001	Aesculin	0.9107			MS2 forward	339.069	214.736	3806.55	4940.92	5241.99	6085.73	7115.49	5881.86	6278.31	4865.19	5780.83	4714.65	3756.9	3338.14	2325.3	2263.85	1876.32	2520.92	5372.09	6165.42	5004.89	4455.02	6067.63	6779.78	11340.8	8301.64	7034.21	9464.73	5984.5	9022.88	4939.72	5442.51	3092.44	5443.35	8920.62	7871.53	8964.75	6644.13	7709.95	14676.2	6220.58	7056.37	23311.8	10002.8
6008			1D-Myo-inositol 1,3-bisphosphate;1D-Myo-inositol 1,4-bisphosphate;1D-Myo-inositol 3,4-bisphosphate;1-phosphatidyl-1D-myo-inositol-3,4-bisphosphate;Alpha-D-Glucose 1,6-bisphosphate;beta-D-Fructose 1,6-bisphosphate;D-Fructose 2,6-bisphosphate;D-Mannose 1,6-bisphosphate;D-Tagatose 1,6-bisphosphate;Fructose 1,6-bisphosphate;D-Fructose 1,6-bisphosphate;beta-D-Fructose 2,6-bisphosphate;1D-myo-Inositol …	13.6503548644673;13.6503548644673;13.6503548644673;13.6503548644673;13.6503548644673;13.6503548644673;13.6503548644673;13.6503548644673;13.6503548644673;13.6503548644673;13.6503548644673;13.6503548644673;13.6503548644673;13.6503548644673;13.6503548644673;13.6503548644673;13.6503548644673;13.6503548644673;13.6503548644673;13.6503548644673	MS1 mz matched	339.12	41.134	82146.8	108548	97339.8	99964.7	107410	108249	120828	106318	113537	102738	42829.6	66873.1	47162.9	47820.1	45168.6	67092.6	193467	201813	144933	111754	232616	379451	13266	89446.5	131732	154281	124149	112990	68103.2	4876.76	55900.1	22553.8	28155.9	34142	22697.3	30852.6	34729	8273.9	38665.9	8064.33	145386	19467.9
6014			Lucanthone;Propiomazine;Propiomazine;Lucanthone	4.61987207353021;4.61987207353021;4.72011921401909;4.72011921401909	MS1 mz matched	339.163	241.154	2002.23	4833.88	2169.64	2237.11	4017.47	4356.47	4301.44	4196.84	3936.33	3800.13	6022.9	1039.07	2127.44	2169.07	1281.68	4908.12	2540.26	1644.06	1068.43	1336.26	1163.09	1063.47	1008.01	1911.44	1562.4	3573.37	1038.3	1144.06	1860.74	572.488	590.516	1780.88	2287.8	1085.19	2888.18	1308.18	660.986	1273.93	416.74	918.878	764.116	459.27
6015			11-Hydroxytubotaiwine;3-Hydroxyquinine;3-Hydroxyquinine	4.20543682237903;4.20543682237903;4.1836834582335	MS1 mz matched	339.18	26.4415	761342	1.41363e+06	911206	860317	1.07465e+06	1.04069e+06	1.14582e+06	1.19313e+06	1.2565e+06	1.25965e+06	2.04285e+06	1.26214e+06	1.45107e+06	691274	1.23003e+06	1.19132e+06	1.92388e+06	2.1105e+06	1.35629e+06	880995	2.10903e+06	764389	1.39215e+06	1.08556e+06	767275	2.20585e+06	829044	1.19951e+06	572821	1.31234e+06	1.02781e+06	993132	1.29828e+06	1.69306e+06	1.41853e+06	726818	1.11558e+06	1.24324e+06	1.85316e+06	2.41813e+06	1.09117e+06	3.34549e+06
6022	Norethindrone Acetate	0.9958			MS2 forward	339.196	701.322	87496.7	58582.6	60671.6	86914	101174	82786.6	58108	37445.2	74973.1	75116.9	71049.9	81817.7	86732.9	61957.9	78766.1	71782.3	65468.8	87986.9	105668	80967.6	71624.7	52774	74545.9	68333.2	90969	88667.1	85822.1	53610.3	213076	76350.3	92849.9	85861.5	133394	77177.1	83622.3	75546.2	83687	81510.3	145603	78380.4	71828.9	96529.2
6033	Behenic acid	0.9983			MS2 forward	339.323	40.1265	42149.8	57621.9	50355.5	30612.1	43266.5	38605.2	38717.1	64275.8	50050.2	61574.4	43723.9	30634.7	42477.1	27053.8	36776	37122.9	138975	103493	121085	99863.3	219278	50812.8	78670.5	186146	102603	78588.5	77317.2	111557	106070	59160.6	138817	98378.8	124165	181494	205190	200762	213796	159006	130582	180056	357974	286812
6035					Unmapped	339.906	27.036	38684.3	36591.8	46426.6	38582.8	46218.7	50273.3	32476.9	37159.3	40611.9	36478.7	37096.5	21234.4	19148.4	31079.4	30079.3	38120.3	38492.2	41814.2	43638.6	31706.2	40537.6	36229	31892.5	35539.9	36773.3	44940.9	26901	40427.7	53710.3	41740.8	31414.5	45299.6	39739	33565.1	30896.4	28146.3	41315.2	36603.4	43914.2	30969.5	57887.4	27695.6
6043					Unmapped	339.923	713.238	118737	86534.1	89778	28505.2	93502	116524	78446.9	104318	102141	105547	90008	38857.7	78116.1	53822.5	27238.2	104482	101630	65382	88539	99304.9	105540	83985.6	67053.9	76043.9	94566.8	30767.7	38281.9	104361	57436.5	107725	105724	149634	88186.5	95602.5	103088	105782	57438.3	121383	86981.3	83809.6	137323	97905.1
6093			N-acetyl-alpha-D-galactosamine 1-phosphate;N-Acetyl-D-galactosamine 1-phosphate;N-Acetyl-D-Glucosamine 6-Phosphate;N-Acetyl-D-mannosamine 6-phosphate;N-Acetyl-glucosamine 1-phosphate;N-Acetylglucosamine 6-phosphate;Fenhexamid	22.3625970442203;22.3625970442203;22.3625970442203;22.3625970442203;22.3625970442203;22.3625970442203;-1.9929343833659	MS1 mz matched	341.081	94.792	21388.9	19604.4	19141.7	24980.6	20654	19211.9	22400.3	20841	20343.8	19329.1	12130.5	14186.4	11067.4	18600	16800.9	15715.1	14607.6	6947.22	10896.4	15315.4	17024.2	15687.4	15003.1	17316.2	18142.7	14444.4	13938.5	19571.7	27705.1	15438.6	20061.2	21440.9	18718.8	28292.9	22791.4	18937.2	18578.6	17716.1	25961	30868.8	88553.7	52440.4
6100	Cellobiose	0.9199			MS2 forward	341.105	437.309	30379.7	35127.5	39389.9	46023.7	36672.8	43932.3	37739.4	30694.7	42751	36053.4	34504.9	20447.2	22146.6	16949.1	24531.5	23248.8	19771.2	16945.9	30129.7	23811.7	24134.3	27883.3	36978.5	45743.6	38464.5	36430.6	31258	41626.2	42066.7	25557.3	32435.4	40101.2	42326.1	27402.1	39563.2	44146.6	49177.8	33700.2	33021.2	40303.2	30801.2	33475.6
6102	Sucrose	0.9901			MS2 forward	341.104	392.493	73960.3	77291.4	74681.2	77885.4	77055.6	87837.9	25654.8	77393.8	80412.4	67950.7	37287.7	41065.1	93074.9	35528.7	38857.4	49895.1	52620.2	42576.6	35425.5	71344.9	60609.1	53853.6	97857.1	72333.2	95223	90705.4	87689.8	95341.8	85870.3	65090.3	59559.8	72850.8	58218.6	56216.4	83816	85624	90921.6	84738.6	64510.2	71416.9	94031.6	75323.6
6114			(-)-11-Hydroxy-9,15,16-trioxooctadecanoic acid;2,3-Dinor-6-keto-prostaglandin F1 a;2,3-dinor-6-oxoprostaglandin F1alpha;2,3-Dinor-TXB2;Monic acid;Compound IV	-6.54199962141147;-6.54199962141147;-6.54199962141147;-6.54199962141147;-6.54199962141147;22.5018359452505	MS1 mz matched	341.193	123.757	92073.1	102199	91064	96454.9	142363	100300	97663	90584	85861.1	88497	100807	102519	75240.4	59208.5	92539.1	90812.8	93702.9	112104	146616	80501	91974.9	123448	10339.5	20539.8	21852.1	84092.3	119152	61534.8	10293.7	7140.53	7750.67	20143.6	18714.6	18971.6	27234.3	17317.6	47439	9929.04	12203.4	8177.89	12679.6	10327.5
6172			Molybdopterin precursor Z;L787257	8.3952542754252;11.3286706783789	MS1 mz matched	343.042	379.594	3408.33	4230.41	6503.16	4673.59	4557.78	3965.53	4824.29	5765.82	5814.11	4249.9	5419.13	3905.78	3427.47	5428.47	4588.39	4596.23	5529.18	6241.56	6176.89	4171.83	7103.49	3797.49	5165.61	5086.74	5074.28	6037.77	4626.75	7660.61	4062.12	4192.21	7088.79	3921.87	4226.25	4382.66	4073.64	4040.14	5072.32	5580.95	5827.69	5866.89	6300.83	6423.75
6176			Thiamine monophosphate;Oxadiazon	-6.90846161618474;-2.80379481580537	MS1 mz matched	343.068	236.008	34645.4	43858.4	44641.1	47698.8	46554.7	53153.5	48419.5	49210.3	46594.9	48868.1	43427.5	46064.9	43008.1	33403.9	39586.7	43391.2	40966.2	44155.5	40634.7	36458.8	28835.7	41147.2	41046.8	34193.5	38456.7	47587.8	42433.6	42690.1	36973.7	44159	41270	38768	40309.5	34643.8	41833.7	42789.3	37653.3	44017.1	40584.5	39018.9	37770.3	41075.1
6180	Pyrethrosin	0.46155			MS2 reverse	343.1	210.71	1024.78	1409.89	1567.12	2218.52	1466.43	1351.27	1419.67	1311.24	1145.06	1540.3	454.313	747.25	590.682	555.842	730.878	591.383	3558.36	5724.07	2529.28	3162.03	4990.62	2996.03	204.596	2838.23	1133.34	4221.31	3265.87	3134.62	1100.04	359.881	460.886	983.66	623.174	663.697	252.076	522.916	290.066	102.158	1037.09	774.891	301.2	198.761
6186			Dolichyl diphosphate;Clotrimazole;TRAM-34	-0.835475598875889;20.6002185360325;20.6002185360325	MS1 mz matched	343.115	42.327	22971.7	22709	21288.7	22914.5	22860.5	25447.1	22906.6	18035.3	21248	29191.3	6619.53	15332.4	7999.39	11273.5	11592.8	12278.4	33711	26153.9	33895.6	23726.9	28429.7	43140.6	7586.15	25772.2	25379.7	38289	32378.7	31727.9	14954.3	7419.99	17139.2	19416.5	17022.8	17047.3	11200.4	18757.3	21527.4	6794.93	32002.2	10748.2	15466.1	16973.3
6189	Maltitol	0.7856			MS2 forward	343.121	327.813	2926.14	3296.79	2528.34	4249.2	3432.81	3313.52	3903.32	3185.48	3467.95	3814.27	1256.26	1550.11	1977.85	1430.58	764.732	1735.01	1640.88	2014.22	1913.6	2528.82	2446.62	2370.35	4939.46	4390.83	4921.01	4383.04	4766.93	3974.81	6273.72	3303.17	4666.07	4615.68	4300.85	4492.66	8644.81	8732.66	7086.15	4979.62	4747.56	4613.6	8015.3	6699.05
6195			Arformoterol;Formoterol;Formoterol	-2.5742822263083;-2.5742822263083;-2.55307205446282	MS1 mz matched	343.173	228.916	5408.75	6156.67	6245.62	7916.82	5781.47	7763.84	5526.6	4863.47	5968.42	6724.38	80.0094	59.7675	0	37.5643	34.9084	40.2407	3520.45	3729.4	2735.62	1701.65	2184.7	3644.33	25763.3	13984.6	21794.4	8479.45	9034.58	12512.5	25437.4	9879.78	13312.4	12896.1	22955.5	17563.4	5970.93	10006.9	15498	12654.8	8573.62	14777	7871.86	5431.77
6200			16b-Hydroxystanozolol;3'-Hydroxystanozolol ;4b-Hydroxystanozolol;Sodium 2-O-L-rhamnopyranosyl-4-deoxy-alpha-L-threo-hex-4-eno-pyranosidurote	10.5206626076406;10.5206626076406;10.5206626076406;8.42418135116027	MS1 mz matched	343.245	97.899	136278	105763	148671	149473	166100	164210	105785	103552	96389.1	101639	14693	12915.2	11244.7	7596.32	10586.3	14285.9	29995.2	66594.2	26121.6	19137.7	14911.3	5374.6	665.55	6145.8	3223.04	16196.4	27284.8	30080.2	5016.74	3344.5	5885.5	65875.3	71388.5	28835.4	1.28024e+06	117705	87276.2	35843.1	67019.7	4509.06	209146	422189
6207	3',5'-Cyclic guanosine monophosphate	0.7689			MS2 forward	344.036	298.316	63665.1	58822.7	62844.6	59029.8	63389.8	62955.4	64631.1	56216.4	57675.4	56699.4	6450.85	10123.5	26963.8	11235.5	8578.47	4757.63	9041.24	12712.4	6083.86	22326.6	10197.1	10871.5	8882	8336.01	10686.2	33344.5	14929.3	38770.4	11655.2	11898.8	19931.8	40657.3	63472	86969.2	30523.5	45241.5	91108.3	36770	28689.8	22460.6	8411.1	13916.1
6245			N1-(2-Hydroxyethyl)flurazepam;2-AminoAMP;Adenosine 5'-phosphoramidate;3'-Amino-3'-deoxy-AMP	-12.8108875312373;14.1586128720878;14.1586128720878;14.1586128720878	MS1 mz matched	345.077	241.128	5798.04	7246.92	6140.8	9091.37	7855.17	6680.17	7541.95	6975.97	6768.32	6054.76	3285.68	3282.42	3405.85	2847.78	1998.83	4019.12	7400.12	7740.68	6631.19	6893.17	6762.8	5724.62	5038.97	6489.18	4528.63	9495.54	8004.95	9612.91	4157.39	3470.41	4216.73	4985.78	7132.7	4871.38	5421.05	5407.62	6197.63	4779.94	4278.2	4937.69	3572.42	4612.77
6251			meta-O-Dealkylated flecainide lactam;Nifedipine;Miraxanthin-V	3.13596060619525;-3.96658350578049;-3.96658350578049	MS1 mz matched	345.115	244.056	4210.29	4748.58	4954.67	4849.56	5272.14	4337.83	5055.15	5868.16	5421.45	5286.12	1540.94	1643.38	1302.6	1725.84	2202.67	2873.61	4278.12	3971.26	4055.86	3450.13	4190.06	3533.49	497.586	1957.41	1643.34	4136.83	2981.22	2787.11	1112.81	1783.73	1387.36	1363.13	662.968	1091.76	3455.39	4490.7	538.24	1952.76	1229.86	807.766	2227.85	3730.2
6254			(1xi,2xi)-1-(4-Hydroxyphenyl)-1,2,3-propanetriol 2-O-beta-D-glucopyranoside;(1xi,2xi)-1-(4-Hydroxyphenyl)-1,2,3-propanetriol 3-O-beta-D-Glucopyranoside;1-(3-Hydroxy-4-Methoxyphenyl)-1,2-ethanediol 3'-O-b-D-glucoside;3,4,5-Trimethoxyphenyl glucoside;Aucubin;Di-O-methylcrenatin;Aucubin;Deutzioside	13.1836237668003;13.1836237668003;13.1836237668003;13.1836237668003;13.1836237668003;13.1836237668003;13.1324857046619;13.1324857046619	MS1 mz matched	345.131	46.811	38508	31813.4	43716.9	39730.5	40962	39291.8	40288.5	32584.2	34246.6	30293.8	35477.2	56349.5	53453.5	47746.3	40082.2	61089.2	63626.7	76680.3	56749.8	90009	85287.7	96155.6	6146.65	18187	25855.8	54770	42056.9	29659	14830.2	4208.38	6861.69	8623.07	8974.93	9206.02	7316.76	5983.56	5852.69	2982.58	22554.9	4154.27	11152.3	8320.99
6259					Unmapped	345.152	273.596	2338.37	2823.96	3033.97	2284.98	3332.35	2031.35	1972.88	3041.26	2884.21	2133.41	6162.97	5325.26	3430.18	4307.23	4213.01	4470.38	3400.43	5177.01	2696.29	3101.49	4254.5	1928.03	2053.48	2444.49	2806.36	4077.34	3374.53	3891.9	994.719	1066.12	2469.99	1431.73	2682.5	3258.96	1979.49	2244.29	1922.26	697.422	1940.7	1920.67	2659.34	1086.93
6261			(1R,3S,4S,6R)-6,9-Dihydroxyfenchone 6-O-b-D-glucoside;(1S,3R,4R)-8,10-Dihydroxyfenchone 10-O-b-D-glucoside;Glucosyl 6-hydroxy-2,6-dimethyl-2E,7-octadienoate;Nepetaside;Spenolimycin	10.5135512496826;10.5135512496826;10.5135512496826;10.5135512496826;-21.933478539687	MS1 mz matched	345.166	172.582	2457.16	2672.32	2229.47	2561.79	2234.95	2038.03	1773.36	1825.16	1566.91	1780.27	120.992	39.8722	0	50.7553	144.188	54.1176	369.598	806.417	396.228	509.762	323.421	954.45	7453	3661.1	3904.6	4253.47	3204.88	3137.45	16664.4	8818.69	11099.4	6778.49	5874.15	7711.2	10226.8	16830.3	11884.5	9348.78	1471.99	5434.8	2548.32	11183.5
6266	Hexadecanedioic acid	0.9375			MS2 forward	345.224	141.563	7563.9	6664.65	6447.74	5797.88	6263.39	7068.02	6017.71	6579.14	7812.84	6339.31	1042.13	1803.05	1305.04	1596.13	1677.65	827.621	4704.77	8478.43	8738.69	1598.72	3156.38	2844.78	3628.59	1393.38	2028.66	8512.6	8156.42	10297.9	1300.27	699.331	738.62	3715.91	2167.51	3185.64	80984.7	3799.56	30555	1002.11	860.201	989.704	9399.35	2081.94
6280			5'-Hydroxypiroxicam;	-16.4211939013057;	MS1 mz matched	346.052	407.796	11666.5	16759.1	13833.9	17314.3	20227.9	20894.3	20618.4	14147.2	17079.4	16212.3	7531.55	9019.37	8479.94	4116.82	14193	9657.62	11159.9	6636.54	15519.9	12868	13275.2	16059.4	28383.6	22510.3	22019.3	26478.6	22164.9	37940.9	22316.6	23480	19173.8	26412.1	30038.4	22337.4	19391.5	31606.6	24777.4	24588.3	26944.8	21012.9	13231.8	13078.5
6281	Adenosine monophosphate (AMP)	0.9574			MS2 forward	346.05	351.433	2539.57	2828.65	4573.81	3876.75	3219.98	3248.98	3471.9	3143.72	3038.63	2899.64	2938.24	3700.65	3534.15	3751.15	3048.47	4041.87	3690.99	5693.6	4242.63	4576.51	5459.01	5121.49	2831.51	5155.27	4936.51	5901.49	4802.23	4868.99	5290.96	3026.89	3549.35	3979.07	5027.16	3152.45	2183.21	4243.91	3644.23	2828.78	4260.11	3250.21	1937.89	2400.31
6284			2'-Deoxyguanosine 5'-monophosphate;2-hydroxy-dAMP;3'-AMP;Adenosine 2'-phosphate;Adenosine monophosphate;Flumipropyn	19.6514706071794;19.6514706071794;19.6514706071794;19.6514706071794;19.6514706071794;-7.18985433599285	MS1 mz matched	346.07	156.573	6065.15	8820.76	8467.02	10182.3	7883.63	8844.43	7464.38	9815.53	7553.44	9149.37	2198.21	3657.9	2827.38	3054.7	3200.24	2625.66	6212.79	5151	2902.82	4510.69	3398.3	5440.17	2121.72	4402.69	2630.7	5830.54	4709.12	5776.27	4540.4	5862.23	5744.26	3374.34	10518.8	8719.57	6527.32	5194.69	6698.61	5534.13	4570.17	5823.4	4284.66	3442.39
6286			Cephalexin;Cephalexin	3.35240620163948;3.28527718725015	MS1 mz matched	346.095	327.737	32491.9	43037.3	29373.6	37171.1	36165.8	35326	39051.1	45269.4	36407.7	38869.7	9376.52	9534.66	18092.6	9675.37	21579.3	13465.3	16524.3	16126.8	14630	21073.8	23148.2	22944.2	48239.2	57997.8	54106.5	32918.9	29605	49988	66778.6	31065.1	52608.3	51162.2	55110.3	45025.2	99604.4	98788.8	91187.2	54636.5	62886.2	64080.4	97792	74191.6
6322			(1S,2S,4R)-p-Menth-8-ene-1,2,10-triol 2-glucoside;(1S,2S,4R,5S,7S)-2,5,7-Fenchanetriol 2-O-b-D-glucoside;(1S,2S,4S)-1,8-Epoxy-p-menthane-2,7-diol 2-O-b-D-glucoside;(1S,2S,4S,5S)-2,4,7-Thujanetriol 4-glucoside;cis-10-Hydroxylinalyl oxide 7-glucoside;Foeniculoside IX;Foeniculoside V;Foeniculoside VII;Foeniculoside VIII;Nepetariaside;Callytriol C	-12.6886095544559;-12.6886095544559;-12.6886095544559;-12.6886095544559;-12.6886095544559;-12.6886095544559;-12.6886095544559;-12.6886095544559;-12.6886095544559;-12.6886095544559;4.30820929270557	MS1 mz matched	347.167	167.476	2657.49	1551.12	2038.68	2364.27	2650.95	2886.44	2461.41	1930.98	1942.24	1700.85	0	0	0	0	0	0	162.181	294.607	0	134.71	321.062	223.89	100.657	1414.32	566.142	448.012	876.846	1004.05	338.568	257.571	878.67	1613.82	2185.09	962.327	4095.09	1631.74	1932.47	460.777	2565.65	549.184	7651.48	460.715
6337			(S)-5'-Deoxy-5'-(methylsulfinyl)adenosine;Hexacozole	-17.4863349746908;13.0959077204656	MS1 mz matched	348.045	157.937	16653.6	30090	22537.3	27290.2	29603.5	23938.1	27459	31276.5	26172.2	26327.8	6693.38	7733.11	5282.29	4499.49	6309.21	4107.78	21028.4	24212	20538.7	14678.5	15765.4	13673.8	35439.8	51607.5	26890.3	39945.5	30970.3	42790.3	15848.1	10005.8	24890.3	25861	40338.3	67919.7	9274.09	21965.2	20104.7	12586.6	19535.5	23448.8	20889.8	10635.1
6355					Unmapped	348.931	575.092	9747.83	8761.38	14133.6	11826.6	12338.8	10968.1	12471.1	11065.3	11151.1	10116.7	11761.7	10888.8	11163.2	7468.05	13974.4	15321.5	8976.64	11170.6	12096.2	11325.8	9372.87	8797.61	11265.6	9510.01	9041.51	11087	10268	12559.1	9615.3	11512.7	11824.3	8152.12	13218.2	11720.7	16754.9	9467.87	14192.4	10812.2	11145.3	10350.3	11899.9	11840
6358	Orotidine, 5'-phosphate (OMP)	0.35335			MS2 reverse	349.013	322.568	2877.56	3127.4	4000.92	3505	2852.66	3595.01	3507.84	3441.31	3765.97	2910.06	1692.94	2546.67	2420.21	3048.05	278.385	2785.2	3100.57	4127.23	4123.05	4221.25	4790.44	4687.3	4855.05	4376.86	4408.23	5738.34	5888.01	5533.57	7240.38	4677.84	4480.83	4192.42	3898.89	3782.84	3846.48	5799.13	4925.58	3913.06	3000.31	2956.62	1539	1686.85
6364			(-)-3,4,9-Trimethoxypterocarpan;(2E)-1-[2,4-dihydroxy-5-(hydroxymethyl)-6-methoxy-3-methylphenyl]-3-phenylprop-2-en-1-one;1-(2,4-dihydroxy-6-methoxy-3,5-dimethylphenyl)-3-(2-hydroxyphenyl)prop-2-en-1-one;1-(2,4-dihydroxy-6-methoxy-3,5-dimethylphenyl)-3-(3-hydroxyphenyl)prop-2-en-1-one;1-(2,4-dihydroxy-6-methoxy-3,5-dimethylphenyl)-3-(4-hydroxyphenyl)prop-2-en-1-one;1-[2,4-dihydroxy-3-(hydroxymeth…	11.3853053055929;11.3853053055929;11.3853053055929;11.3853053055929;11.3853053055929;11.3853053055929;11.3853053055929;11.3853053055929;11.3853053055929;11.3853053055929;11.3853053055929;11.3853053055929;11.3853053055929;11.3853053055929;11.3853053055929;11.3853053055929;11.3853053055929;11.3853053055929;11.3853053055929;11.3853053055929;11.3853053055929;11.3853053055929;20.0564956463403	MS1 mz matched	349.091	250.567	6067.28	5336.94	6657.87	7214.25	7063.7	7316.61	6669.76	6566.48	8918.6	5480.93	5559.17	5597.69	5842.07	4690.43	6909.58	3666.4	6690.37	5282.06	4519.65	6493.67	4603.38	5711.46	6022.49	3143.39	6848.57	7791.75	7721.41	7283.05	4041.43	4475.99	1575.63	4381.75	4716.79	5651.76	7166.02	6195.25	6595.59	8799.63	2878.86	2677.69	858.873	1298.4
6368			Eremopetasin sulfoxide;Cafenstrole	-23.9679447265545;15.6722443196938	MS1 mz matched	349.147	86.6195	23676.9	20249.3	14865.7	15089.8	15841.5	14478.4	16009.5	14118.2	13157	13392.5	23261.5	17735.3	20149.6	16788.7	12788.6	21341.7	8925.93	19992.1	6813.6	24985.2	9097.02	8530.89	5994.37	10318.3	10833.8	28065.5	10258.1	25480.9	5240.42	5014.9	6536.01	21688.2	26225.1	16099.5	75892.9	31352.1	29135.5	8061.26	12270.1	6083.06	15467.7	21420.5
6371			Phenothrin	-13.3471	MS1 mz matched	349.184	26.9835	4761.23	9289.48	5652.77	5456.38	5555.2	7012.32	5746.11	6898.5	7015.04	8023.68	17947.1	5031.94	5148.42	4576.09	18502.8	20176.6	33878.3	11825.8	4065.92	6363.45	12635.5	8008.51	6515.38	3246.72	5949.32	789.409	10685.2	5547.78	8675.13	4033.69	13219.5	7025.58	12028.4	22545.3	7526.85	6336.05	3142.4	4599.04	3836.8	10154.3	20119.6	8586.84
6374			(9R,10S,12Z)-9,10-Dihydroxy-8-oxo-12-octadecenoic acid;Auxin a;Corchorifatty acid F;2,3-Dinor-8-iso prostaglandin F1alpha	-12.1078538002497;-12.1078538002497;-12.1078538002497;-12.1867621296949	MS1 mz matched	349.193	47.691	12827	21066.3	15065	20313.7	17955.8	19122.1	15892.2	16056.6	17723.4	15858.5	5008.79	5260.69	5361.69	4457.16	6512.87	4966.56	12219.6	13052	12684.3	5747.5	7752.03	6123.09	2450.42	5389.77	4461.97	8745.17	7286.99	8099.36	2300.76	3145.81	4675.76	12069.8	7646.42	19257.7	36555.1	18587.6	27601.2	6045.28	6163.99	6785.51	23668.6	13067.3
6375	15-keto-Prostaglandin E2	0.3221			MS2 reverse	349.195	145.304	7567.35	9438.61	11503.8	7527.58	8060.54	7053.64	7976.61	7202.55	6550.66	6720.04	1770.32	2503.63	2254.08	2021.55	1943.31	1282.5	5113.1	7176.11	5277.76	3082.4	2832.9	3626.42	2119.79	1240.92	2046.6	4460.59	4136.41	3478.32	703.707	708.616	531.382	1648	1782.5	1899.93	3215.58	1608.97	2176.43	1352.42	1707.93	1170.22	8243.08	1273.8
6402					Unmapped	350.865	295.553	29428.7	22118.6	31545.5	36046.5	24952	24013.5	24859.7	18702.4	26292.3	27269.1	26950.7	26889.6	20708.2	30240.9	21036.2	25117.5	32976	12238.6	34990.5	25719	29630.4	50167	23504.7	31302.8	36978.7	52109	41073.8	31283.1	38533.8	18998.7	21102.2	47529	41237.1	19133.5	24841.4	20514.6	26219.1	26717.7	34595.9	23870.7	21087.3	17517.9
6409			Petunidin;Petunidin	-0.308776133110463;-0.364168335551914	MS1 mz matched	351.035	40.236	37541.8	43876.6	35478.8	42950.3	40954.7	36742.6	40651.1	37619	33325.6	36302.7	49382.5	51680.2	41521.4	39479.7	38047	33959	107620	88067.7	51637.2	75158.3	70141.1	28597.9	3508.54	86765.1	48947.2	43365.8	23834.8	54914.8	21201.7	5427.96	11146.7	31299.9	57325	40905.9	18329.2	25631.6	22118.2	15751.2	80079.6	8792	8799.86	30651.1
6418	.beta.-Estradiol 3-sulfate	0.48795			MS2 reverse	351.125	244.98	10926.9	12615.6	11615	10498.4	13483	11688.6	11321.9	13306.2	13119.5	14276.3	11541.4	13760.3	15202.4	14317.2	30216.8	15827.8	12946.1	11278.7	12599.9	19878.5	7208.14	10845	23753.4	13331.6	15982	13562.9	12656.9	14370.4	15569.5	15958.2	18690.3	22696.3	21761.2	20740.3	20147.9	20488.5	24548.1	25505.3	16855.8	21851	20835	22352.6
6421			1-(2,4-dihydroxyphenyl)-3-(5-methoxy-2,2-dimethyl-2H-chromen-6-yl)prop-2-en-1-one;1-(3,4-dihydroxyphenyl)-3-(5-methoxy-2,2-dimethyl-2H-chromen-6-yl)prop-2-en-1-one;1-(4-hydroxyphenyl)-3-{11-methoxy-5,5-dimethyl-3,6-dioxatricyclo[5.4.0.0undeca-1(7),8,10-trien-10-yl}prop-2-en-1-one;3-(7-hydroxy-5-methoxy-2,2-dimethyl-2H-chromen-6-yl)-1-(4-hydroxyphenyl)prop-2-en-1-one;3-[2-(hydroxymethyl)-5-methoxy…	-1.78257486168412;-1.78257486168412;-1.78257486168412;-1.78257486168412;-1.78257486168412;-1.78257486168412;-1.85726282057242;-1.85726282057242	MS1 mz matched	351.13	45.952	11202.5	8141	8691.17	12186.2	13115.4	12241.8	13721.3	11991.6	12610.2	8437.81	3760.27	3989.28	5119.44	4707.35	3601.27	3351.27	2151.68	2218.82	1782.56	6912.52	4763.15	3214.36	59986.2	7846.74	19278.1	7255.52	5399.74	7704.15	6887.53	3603.46	18114.8	24774.4	21579.7	13713.2	5582.78	11692.9	10299.6	2541.41	20777.3	7703.67	11718.5	12190.5
6423			Moschamine;Estra-1,3,5(10)-triene-3,17beta-diol 3-phosphate	-7.10224233092497;-11.9096165205666	MS1 mz matched	351.14	27.0505	6567.25	8615.58	7206.62	6917.59	8325.17	6574.08	7836.68	7880.53	7690.9	8860.82	8609.21	8873.76	6864.98	4884.17	9506.3	9850.91	9063.59	9909.83	8715.04	9603.46	9147.88	8172.81	9382.76	6702.72	6072.22	11267.2	7636.74	10531.9	3360.64	9474.67	8298.18	6961.48	7217.66	9348.39	6105.6	7264.91	7521.37	7432.96	8724.24	12031.6	15329.2	11739.5
6425	5,6,7,8-tetrahydro-2-Naphthoic Acid	0.45025			MS2 reverse	351.163	27.81	12595.2	13818.1	11771.5	17591.8	12349.7	13277.1	12089.7	11331.1	15631	11839.1	10919.7	8045.15	10479.4	9505.35	11900.5	12667.5	12932	10591.4	15004.7	11900.5	16519	11937	9724.44	9039.42	6484.31	7131.65	8082.31	11086.1	7390.94	6585.51	17484.3	9543.66	11017.6	9781.88	14176.6	13016.4	12463.8	13687.2	11090.5	14042.7	12783.3	9639.41
6429			10,11-dihydro-20-dihydroxy-LTB4;20-Hydroxy-PGF2a;6-Keto-prostaglandin F1a;Prostaglandin G1;Thromboxane B2;6-Keto-prostaglandin F1alpha;Thromboxane B2	-4.15627307140517;-4.15627307140517;-4.15627307140517;-4.15627307140517;-4.15627307140517;-4.05147534480452;-4.05147534480452	MS1 mz matched	351.217	44.05	75222.8	156400	83856.6	108543	99776.5	113411	114144	134391	151774	127312	117119	63619.5	77975.8	44921.4	72965.1	99763	83250	119864	99341.1	85894.2	74837	62554.3	59665.1	58248.7	46689.9	105031	68782.8	110608	61505.4	95467.7	185580	157991	187987	171006	274711	197291	216485	231190	183272	229522	367073	357635
6430			Anileridine;Encainide;Encainide;Tebufenozide	2.61715087475953;2.61715087475953;2.55525671670935;2.55525671670935	MS1 mz matched	351.211	141.551	47802.2	144831	92948.7	95609.8	100319	90806.9	55662.1	102991	105753	112434	8014.52	10552.4	16486.1	8109.88	8973.01	6625.02	17891.3	30570.9	20350	10666.1	12431.4	17028.2	13147.9	8750.73	11368.4	20188.6	27488.1	23168.1	4509.95	6064.81	9600.86	18689.9	17505.5	34561.1	115867	27781.1	99109.2	36886.7	25006.6	7504.94	12701.7	16983.6
6437					Unmapped	352.046	364.745	10702.5	12355	11789.2	10816.2	13548.3	12625.6	13908.6	13421.9	12081.9	12201.7	14677.4	14344.6	10629.9	11098.5	16417.7	12567.8	20253.5	23777.7	18399.8	19443.1	16781	20200.7	16241	15518.8	18582.4	14674.2	14205.3	17812.7	18123.3	16269.6	15479.1	16798.2	16463.5	12844	13412.5	16059.3	14113.2	14553.5	19100.8	17277.4	12968.7	15031.7
6470			3,4,5-trihydroxy-6-(2-hydroxy-3-methoxyphenoxy)oxane-2-carboxylic acid;3,4,5-trihydroxy-6-(2-hydroxy-6-methoxyphenoxy)oxane-2-carboxylic acid;2-(4-Chlorophenyl)-3-phenyl-3-(2-pyridinyl)acrylonitrile	11.2879853532465;11.2879853532465;19.9318709667944	MS1 mz matched	353.028	371.596	2422.74	3633.64	3276.4	2395.59	2906.74	2953.8	3833.47	2858.58	4256.53	3823.97	2871.61	1905.19	1219.78	1549.32	2138.49	1647.27	4297.9	2160.49	5102.03	4709.21	4495.85	5383.74	7472.59	5580.58	4646.67	5902.06	4754.14	6022.72	6603.7	2423.79	2338.05	4307.08	5233.37	3705.24	2296.05	2473.68	5161.8	3814.52	3027	4293.61	2625.34	1409.88
6477	Chlorogenic acid	0.9964			MS2 forward	353.084	350.286	34257.5	36306.4	32751.3	37600.4	42392.4	41835.2	54059.3	45809.4	40001.8	39099	41507.8	43676.3	48517.3	52430	140426	130673	31496.2	23774.7	25531.5	190081	138964	51122.2	50451.5	125464	81604.4	39411.2	24844.8	45559.5	77857.9	60886.9	60818.2	18154.3	26183.8	17740.8	23586.4	26440.8	20083.3	60170.1	222471	28587.6	86754.1	60599.3
6483			1H-Indol-3-ylacetyl-myo-inositol;Indole-3-acetyl-myo-inositol;Indole-3-acetyl-beta-1-D-glucoside	2.5154534868417;2.37306898934717;2.37306898934717	MS1 mz matched	353.141	277.966	7292.65	6286.76	7014.19	7549.44	8949.47	6816.63	6715.49	8076.37	7229.19	8419.09	16161.9	994.268	19104.7	1207.55	2247.34	47534	4645.3	6379.45	3870.46	3583.44	6972.18	7859.36	16301.4	15028.9	20861.5	13649.5	16618.1	14147.3	11017.6	3493.8	5446.78	10822.2	12135	10146.1	17785.5	20259.3	16451.8	6148.81	8214	9252.69	7649	7432.69
6495	Tricosanoic acid	0.9968			MS2 forward	353.338	39.8155	38652.3	31131.4	38753.4	23702.5	28285.9	27812.8	24937.6	41546.7	31182.2	28678.9	18446.5	20710	25297.2	17802.8	25767.1	25629.7	78131.5	58022.2	75918.3	74752.4	193174	36805.3	42574.9	94601.6	63273.9	56796.3	45608.3	70536.2	62376.7	33374.2	80947.4	65270	78347.3	146627	112147	131395	125125	91725.8	68235.5	76977	208547	155568
6536			({3-[(7-methoxy-2-oxo-2H-chromen-8-yl)methyl]-2-methyloxiran-2-yl}methoxy)sulfonic acid;[2-(7-methoxy-2-oxo-2H-chromen-8-yl)-1-(2-methyloxiran-2-yl)ethoxy]sulfonic acid;[3-hydroxy-4-(7-methoxy-2-oxo-2H-chromen-8-yl)-2-methylidenebutoxy]sulfonic acid;{[1-(3-hydroxyphenyl)-3-(2,4,6-trihydroxyphenyl)propan-2-yl]oxy}sulfonic acid;{[1-(6-hydroxy-7-methoxy-2-oxo-2H-chromen-8-yl)-3-methylbut-3-en-2-yl]o…	18.2734997983349;18.2734997983349;18.2734997983349;18.2734997983349;18.2734997983349;18.2734997983349;18.2734997983349;18.2734997983349;18.2734997983349;18.2734997983349;13.7477524741077	MS1 mz matched	355.063	236.483	7497.86	10035.5	11429.6	11952.2	12655.4	12368.4	12878.6	9753.41	10378.3	11010.7	1288.76	1549.56	985.646	1163.67	1564.8	1483.31	2848.74	2997.91	2491.57	10311	5201.74	11414.2	65231.6	21112.7	30210.7	7552.31	3634.97	6748.78	54916.5	23081.2	11861	7537.35	4917.45	4842.72	8609.68	7973.2	7877.59	27496.2	7432.01	17014	5057.69	9550.18
6540	D-Glucono-1,5-lactone	0.3622			MS2 reverse	355.084	380.493	4982.35	1549.58	4055.29	4188.62	4829.02	4757.22	4152.61	4646.89	3385.23	3318.78	2172.76	2515.16	3041.68	2794.09	4108.19	3012.76	2321.18	2678.01	2142.22	5740.5	5145.99	3510.48	6659.49	6345.05	9291.74	5272.2	7150.52	7351.77	7238.1	5175.97	4699.2	4548.04	4319.29	3850.1	4745.75	5010.73	3890.98	5968	8162.01	4272.94	7042	6479
6569			Chlorsulfuron	-8.60684	MS1 mz matched	356.027	295.157	2314.76	4600.15	2450.37	3181.33	3031.45	3094.48	3680.02	3747.21	3725.83	3449.3	793.649	813.512	2052.68	617.6	858.347	1517.52	831.183	550.782	1460.51	1790.61	1105.89	1902.94	11951	5474.3	7375.58	3737.84	4492.84	5794.69	6495.04	5044.39	3757.98	2804.93	3534.8	2874.81	2130.69	4206.98	3761.17	6444.69	4486.12	4586.08	3269	5134.94
6576			2-Methoxyacetaminophen glucuronide;Cyclodopa glucoside;HMBOA-Glc;cyclo-Dopa 5-O-glucoside	-5.54793283868079;-5.54793283868079;-5.54793283868079;-5.60057797967424	MS1 mz matched	356.096	153.869	3.15428e+06	1.76298e+06	2.94007e+06	2.96233e+06	3.26905e+06	2.77549e+06	2.88841e+06	2.2249e+06	2.07468e+06	1.82909e+06	844039	1.99557e+06	2.25472e+06	3.36733e+06	2.8392e+06	1.59615e+06	1.50261e+06	1.47702e+06	980374	5.61916e+06	3.60675e+06	5.21584e+06	4.80457e+06	5.6344e+06	7.24498e+06	2.00529e+06	2.24176e+06	3.77445e+06	7.23096e+06	6.71998e+06	4.71521e+06	6.27289e+06	5.93803e+06	4.94533e+06	6.70899e+06	5.06432e+06	1.91204e+06	5.47452e+06	7.30335e+06	2.81613e+06	3.64075e+06	5.13074e+06
6577			Balsalazide;Deacetoxycephalosporin C	-3.20585984407773;-12.7684300873936	MS1 mz matched	356.095	105.745	633950	601276	604204	603059	602490	651152	632627	588271	606932	601733	143255	359808	500431	660311	824095	795605	408173	220893	114111	1.59906e+06	1.47757e+06	861999	706213	2.70749e+06	1.60354e+06	179594	271256	614121	735454	703114	1.2393e+06	985496	1.30834e+06	1.04043e+06	1.09256e+06	994005	461726	623296	2.2076e+06	1.10322e+06	1.27573e+06	865785
6587			5-Chloro-2-(3,5-di-tert-butyl-2-hydroxyphenyl)-2H-benzotriazole;	17.5292069620995;	MS1 mz matched	356.883	403.72	4260.57	5061.61	5319.32	5127.32	3967.41	5182.53	4759.42	4243.63	5412.01	4715.59	2162.14	4040.71	5121.74	5112.32	4883.15	7322.72	4561.94	7301.95	3038.49	4442.5	4261.63	4934.89	4976.78	5911.26	3939.47	4302.66	4591.22	3794.7	4539.56	5911.57	6071.07	4649.58	5279.06	4673.99	4872.02	5069.03	5391.4	4745.21	4399.55	5054.42	6157.12	4903.53
6610	Berberine	0.4981			MS2 reverse	357.098	153.864	450414	260607	426043	432538	470034	393217	406396	329830	293709	270020	133735	285399	323583	497175	390829	236306	221772	187384	141915	740553	460352	711654	673137	783345	975272	284112	317250	496877	1.03588e+06	989439	647223	928786	878552	700592	979617	705928	285227	799244	1.02118e+06	396765	533171	734509
6612			Pantetheine 4'-phosphate;Pantetheine 4'-phosphate	9.60802845443586;9.49157824535299	MS1 mz matched	357.1	412.929	2748.83	3707.39	2604.56	3400.3	2747.19	2997.92	3459.08	2612.42	5254.44	2923.62	1426.42	1543.17	1892.47	1306.03	1836.05	1634.26	3100.37	3688.37	2659.13	1940.08	3378.25	2295.23	1459.96	2660.38	2251.45	3589.4	3188.72	3019.53	3584.25	1184.7	1814.89	2467.61	3045.8	1957.5	2569.56	2013.71	2491.89	2298.49	2454.03	2665.54	1750.39	1407.65
6617			(1E,4Z,6a,8b,10a)-8-Angeloyloxy-10,15-dihydroxy-3-oxo-1,4,11(13)-germacratrien-12,6-olide;1,2-Anhydridoniveusin;2'-Hydroxy-3',4',5',7,8-pentamethoxyflavan;alpha-Peroxyachifolide;Carissanol;Diosbulbin A;Diosbulbin F;trans-Grandmarin isovalerate;Ailanthone;Tripdiolide;Euparotin;Eupatundin	-8.51543596876371;-8.51543596876371;-8.51543596876371;-8.51543596876371;-8.51543596876371;-8.51543596876371;-8.51543596876371;-8.51543596876371;-8.50719469404284;-8.50719469404284;-8.50719469404284;-8.50719469404284	MS1 mz matched	357.13	42.327	54459.1	61580.6	62387.7	60170.5	69470.1	63398.3	71931.9	58024.6	57495.9	65361.8	26002.9	49749.6	35963.4	37217.9	29684.1	37762.5	110667	119136	104879	94774.2	129846	148919	10816.2	74540.5	78378.8	98263.5	84770.9	74409	44308.2	6847.69	24567	35481.9	30718.9	23805.7	25424.6	25238.3	24897	9807.68	56461.6	10219.9	25668.3	34976
6618			Phlorisobutyrophenone 2-glucoside;202-791	9.88310321426548;6.20365305450228	MS1 mz matched	357.13	146.875	13858.6	12145.6	13410.7	11779	16347.8	13530.4	10062.9	10157.1	9901.69	10102.6	4249.73	19993.9	15969.7	20599.1	10100.7	11347	36330.7	54942.1	49489.6	54548.4	60586.8	77549.5	44714.5	9669.21	13993.8	45809.8	25039.4	18693.8	5005.13	25591	84878.5	2600.85	40615.3	33964.1	49515.4	33584.9	20623.1	31654.6	34671.6	21948.3	37027.3	30105.4
6637			2,3,4,5-Tetrachloro-4'-biphenylol;4-Hydroxy-2,2',4',6'-tetrachlorobiphenyl;4-Hydroxy-2',3,4',6'-tetrachlorobiphenyl;2',3',4',5'-Tetrachloro-3-biphenylol;4-Hydroxy-2',3,5,5'-tetrachlorobiphenyl	-7.51837179522403;-7.51837179522403;-7.51837179522403;-7.51837179522403;-7.51837179522403	MS1 mz matched	357.916	27.065	12467.5	10896.7	14760.9	8004.37	13655.7	16196.1	11881.3	12555.3	11735.1	11485.4	12315.9	8875.5	5783.58	10152.2	8477.89	9540.48	10575.7	12987	15426.9	4690.37	13844.5	10029.9	10722.1	11824.9	13140.8	11461.8	8604.49	9810.99	16976.9	15789.9	15520.3	14922.1	12895.4	11456	8865.62	8103.9	12941.4	12097.5	14675.2	10190.2	13834.9	9371.58
6663	alpha,alpha-Trehalose	0.3364			MS2 reverse	358.134	42.2385	12243.1	10427.4	10112	8613.94	13063.3	13752.2	12886.7	9169.62	12631.5	11534.2	5241.18	12931	8802.95	7806.69	7186.43	10202.9	23471.4	28084.2	15742	20179.4	28034.8	29302	2205.46	12862.5	17296.3	26372.6	15320.6	15531.3	8251.18	2419.58	6581.91	7130.09	5674.49	4847.4	3066.74	4206.05	4868.77	780.8	13268.1	2172.89	14521	2330.53
6687			Pyraclofos	-15.3003	MS1 mz matched	359.041	371.752	11689	14168.1	14688.6	16925	13890.5	12783.6	18687.4	13631.1	15039.1	17133.2	12475.4	8250.14	8521.59	9296.46	10809.1	7546.7	19625.1	15483.2	20566.9	21337.3	16921	21769.6	25414	22537.1	22379.2	22822.4	20826.4	25375.9	24797.6	14547.3	11991.3	21408.9	19217.1	11658.7	13146.9	16469.3	20216	18776.4	15470.1	19784.6	11726.6	6785.57
6694			beta-D-3-Ribofuranosyluric acid;Urate-3-ribonucleoside	8.00211686701105;7.99811777616996	MS1 mz matched	359.094	302.56	35259.1	34312.8	34451.2	38015.5	36211.6	36565.1	40039.5	34147.9	35162.9	36311.7	15259.4	27434.6	23550.4	27126.5	22023	23501.4	86354.5	111385	71215.5	88615.3	130287	81084.8	83060.5	74122.9	69706.4	134136	125298	85614.4	44270.2	15874.7	16962.1	36078	26000.9	24810.6	12870.4	27991.2	31760	13101.6	13764.8	14116.3	10609.7	10264
6695			[(3-oxo-1,7-diphenylhept-4-en-1-yl)oxy]sulfonic acid;[(3-oxo-1,7-diphenylhept-4-en-2-yl)oxy]sulfonic acid;[(5-oxo-1,7-diphenylhept-3-en-1-yl)oxy]sulfonic acid;[3-(3-oxo-7-phenylhept-4-en-1-yl)phenyl]oxidanesulfonic acid;[3-(5-oxo-7-phenylhept-3-en-1-yl)phenyl]oxidanesulfonic acid;[4-(3-oxo-7-phenylhept-4-en-1-yl)phenyl]oxidanesulfonic acid;[4-(5-oxo-7-phenylhept-3-en-1-yl)phenyl]oxidanesulfonic a…	2.37459742320352;2.37459742320352;2.37459742320352;2.37459742320352;2.37459742320352;2.37459742320352;2.37459742320352;2.37459742320352;2.37459742320352;2.37459742320352;2.37459742320352;2.37459742320352;2.37459742320352;2.37459742320352;2.37459742320352;2.37459742320352;-24.4367875843567	MS1 mz matched	359.094	127.234	74694.2	74172.5	67799.4	72419.3	79617.3	75014.5	73114.4	63186.7	66598.7	63500.9	5301.41	12495.8	8720.2	15525.4	7952.33	6063.69	57757.6	68562.7	33087.6	83735.1	71600.4	41140.5	112639	113399	121207	115164	123227	123272	84228.7	58903.3	43990.6	61577.3	83554.1	56327.9	51625	63988	67900.3	50484.6	78293.3	28085.9	69298.5	39707.6
6696			1-hydroxy-2-{9-hydroxy-2-oxo-2H,8H,9H-furo[2,3-h]chromen-8-yl}propan-2-yl 3-methylbut-2-enoate;8-(1,2-dihydroxypropan-2-yl)-2-oxo-2H,8H,9H-furo[2,3-h]chromen-9-yl (2E)-2-methylbut-2-enoate;8-(1,2-dihydroxypropan-2-yl)-2-oxo-2H,8H,9H-furo[2,3-h]chromen-9-yl 3-methylbut-2-enoate;8-(2-hydroxypropan-2-yl)-2-oxo-2H,8H,9H-furo[2,3-h]chromen-9-yl 3,3-dimethyloxirane-2-carboxylate;Edulisin IV;Gibberellin…	-5.28433641068104;-5.28433641068104;-5.28433641068104;-5.28433641068104;-5.28433641068104;-5.28433641068104;-5.28433641068104;-5.27600591906165;-5.27600591906165;-5.27600591906165;-5.27600591906165	MS1 mz matched	359.105	155.898	13509.5	15860.6	22684.7	9484.12	24037.9	18838	19635.6	18919.8	18309	9248.41	9033.01	10991.9	9231.74	13353.4	13728.7	7562.36	11307.5	9504.95	8862.53	34028.6	21390	24474	23001.1	25291.6	32185.3	7987.2	28092.7	13648.2	25503.5	26009.7	15132.1	24660.3	20998.2	15947.4	24573.7	14945.4	14284.7	19982.6	37539	28050.2	18836.6	20593
6697			[(3-oxo-1,7-diphenylhept-4-en-1-yl)oxy]sulfonic acid;[(3-oxo-1,7-diphenylhept-4-en-2-yl)oxy]sulfonic acid;[(5-oxo-1,7-diphenylhept-3-en-1-yl)oxy]sulfonic acid;[3-(3-oxo-7-phenylhept-4-en-1-yl)phenyl]oxidanesulfonic acid;[3-(5-oxo-7-phenylhept-3-en-1-yl)phenyl]oxidanesulfonic acid;[4-(3-oxo-7-phenylhept-4-en-1-yl)phenyl]oxidanesulfonic acid;[4-(5-oxo-7-phenylhept-3-en-1-yl)phenyl]oxidanesulfonic a…	-1.02914957907261;-1.02914957907261;-1.02914957907261;-1.02914957907261;-1.02914957907261;-1.02914957907261;-1.02914957907261;-1.02914957907261;-1.02914957907261;-1.02914957907261;-1.02914957907261;-1.02914957907261;-1.02914957907261;-1.02914957907261;-1.	MS1 mz matched	359.103	348.232	3693.9	2736.83	3300.06	3311.15	2565.28	3369.45	2311.04	2745.31	4707.08	3745.54	15148	6262.32	7304.6	5735.33	6550.94	7083.58	4660.97	6047.58	5005.15	2932.55	3690.82	3620.63	2001.12	1599.85	2317.29	5109.23	3624.11	2239.61	2124.56	1407.24	1125.45	2477.67	2016.35	1480.83	1658.22	1084.72	1841.29	1076.31	1755.4	1322.24	1936.6	954.846
6712			Arginyl-Tryptophan;Tryptophyl-Arginine;Cortisone;Aldosterone;Prednisolone;Cinerin II;Tricyclodehydroisohumulone;Aldosterone hemiacetal	-4.78523909277124;-4.78523909277124;-12.3125418350692;-12.3125418350692;-12.3125418350692;-12.3125418350692;-12.3125418350692;-12.3125418350692	MS1 mz matched	359.189	276.652	1885.11	2064.69	1697.5	1963.24	1668.46	2001.31	1784.27	2531.06	2788.67	1992.76	1410.66	1006.44	544.195	627.775	580.773	356.966	3825.6	3863.69	5227.38	1104.44	1801.08	2414.14	659.409	884.716	749.227	3096.72	3467.97	2065.76	458.794	208.06	314.142	923.919	659.316	667.468	920.486	716.473	1260.06	846.595	235.685	282.989	553.33	193.623
6744			De-O-methylsimmondsin;Ofloxacin;Levofloxacin	-0.778928165407539;-18.8290647658865;-18.8290647658865	MS1 mz matched	360.125	276.743	30934.9	52757.9	48373.6	47524.4	49603.6	51163.9	46423.5	52639.1	63042.3	60432.2	311004	287336	298944	179166	362267	306574	60363.1	71884.9	79839.9	54483	45093.4	66241.9	55617.6	9696.87	27853.4	92724.1	63274.8	54658.8	18290.5	21704.4	2262.72	23304.8	13127.8	7340.15	28740.3	16431.4	30036.3	11697.1	3901.97	8725.56	864.073	5234.14
6758					Unmapped	360.931	576.204	29555.9	26118.7	34127.9	29676.9	40386.4	33845.5	34798.7	33380	32477.5	31633.3	30231.5	33236.1	32812.7	23839.3	38694.6	29941.1	31898.8	41356.9	24245.5	31418.3	28354.6	28850.1	33764.5	39018.3	28065.4	27365.7	24456.7	36153.8	37364.6	30302.1	32952.9	22749.1	34726.9	32286.2	29932.3	29631.8	25994.7	29413.7	33799.6	29378.8	32203.1	34813.3
6761			Bismuth Subsalicylate;Bismuth subsalicylate	11.3939488737853;11.3025111658132	MS1 mz matched	361.003	284.187	13418.7	17762.9	15448.5	17367.5	19119.7	19886.1	19930.4	17610.9	18836.9	19167.1	15114.2	18444.5	18590.4	12580.7	17197.7	13748.8	19582.4	22836.6	20998	22823.3	15802.2	18891.9	17172.6	10520	14177.9	17806.9	15918.1	17407.9	13834.7	15955.3	7776.79	16133.9	16695.3	13996.2	16069.3	12938.7	13058.8	15962.8	7580.06	12529.8	2759.95	11365.7
6779			2-Hydroxy-4-(4-methoxyphenyl)-1H-phenalen-1-one;9-(4-Hydroxyphenyl)-2-methoxy-1H-phenalen-1-one;Benzo[a]pyrene-7,8-dihydrodiol-9,10-oxide;Benzo[a]pyrene-7,8-dihydrodiol-9,10-oxide	12.2666997355858;12.2666997355858;12.2666997355858;12.247831223686	MS1 mz matched	361.11	133.974	35450.8	40620.9	33796.8	36595.2	40569.8	33939.2	37282	33369.6	35208.6	35058.3	17030.7	26947.8	23048.6	31135	17224.7	29459.2	43594.5	56168.3	39774.2	69340.5	63877.6	81498.9	47231	41748	48107.1	74642.4	45851.4	51617.1	47436.3	42514.2	13303.3	18932.4	14408.7	17239.7	11854.7	15144.4	15692.8	28211.8	26472.1	22003.4	4472.32	12850.2
6783			2',8-Dihydroxy-3',4',5',7-tetramethoxyflavan;Diosbulbin C;Gibberellin A21;Gibberellin A87;Gibberellin A93;Clavamycin B;Clavamycin C	17.8024006269739;17.8024006269739;17.8024006269739;17.8024006269739;17.8024006269739;-2.20906722695945;-2.20906722695945	MS1 mz matched	361.136	98.777	122236	110324	130865	129376	130243	133994	124006	115593	104991	99734.5	6164.86	17255	17846.4	16568.9	16138.9	8162.73	87980.5	108900	87287.6	140243	180828	68907.4	36459.1	201934	125811	125538	129836	262688	163142	52092.9	63426.4	116015	141359	108018	130959	133561	94698.5	262061	485921	103042	65906.7	252529
6791	Eicosapentaenoic Acid	0.46175			MS2 reverse	361.232	42.953	16895	24279.8	14175	22840.4	22225.9	21104.3	24003.7	21274.4	22469.1	17075.7	9585.83	11244.2	13297.1	14238.8	13023.5	9086.38	11138.4	14236.9	15337	13053.5	17929.2	14834.4	13225.5	9828.15	13471.9	17778.8	19578.2	13156.6	7177.48	27476.6	20407.6	23890	18913.3	20187.2	19148.8	23341.9	16401.6	29347.5	24608.7	27762.6	22339.4	33560.5
6804					Unmapped	362.069	315.204	21298.6	19091.3	22095.5	23529.1	24004.5	23108.4	19804	23393.3	18548.4	22497.6	20668.7	22949.7	25484.2	19780.1	17574.2	12985.4	32963.7	48933.7	34032.1	44935.6	46216.9	26245.6	24620.3	21867.2	23018.1	33722.8	27059	28951.2	28753.4	28143.5	13978.8	15462.6	14963.4	14707.3	10032.3	15605.9	16344.9	15757.2	10599.5	11763.3	7123.92	10162.5
6819			Tetrachlorvinphos	-11.8165	MS1 mz matched	362.892	156.278	3225.12	3480.15	2395.54	3103.94	3112.2	3272.71	3977.25	3580.37	3625.54	4262.71	2290.1	4383.16	3805.2	3479.67	4675.72	3474.12	5934.57	6062.03	6210.68	6600.12	5591.22	4748.26	2465.22	4100.5	2303.29	3233.55	2930.4	3297.53	1592.3	1495.75	3057.9	2354.27	3019.16	2617.13	1465.65	1549.02	2476.16	1504.91	4660.56	2338.44	4877.35	3447.18
6823			(5E)-6-Oxo-5-(phenylhydrazono)-5,6-dihydro-2-naphthalenesulfonic acid;4-[(2-Hydroxy-1-naphthalenyl)azo]benzenesulfonic acid;Orange I;	-14.5635546769688;-14.5635546769688;-14.5635546769688;	MS1 mz matched	363.01	149.846	3837.06	7487.09	4540.27	4817.01	4595.36	4567.96	4911.21	4273.26	4498.53	4654.71	1236.26	1775.4	1115.07	1599.44	1318.15	1344.88	2466.6	2993.03	1686.32	2060.09	2043.19	1462.7	3326.54	2684.11	4050.65	3264.43	2799.18	5584.01	1742.55	3626.21	3568.11	3254.21	4477	3403.99	2150.68	2723.34	6353.34	2783.21	1913.2	4629.42	762.617	2419.74
6824			6-Thioinosine-5'-monophosphate;Chloramphenicol 3-acetate	-16.9029945081624;-13.1780170973279	MS1 mz matched	363.018	277.554	1373.79	1723.56	2023.89	1400.22	1970.32	1448.21	1948.99	1751.06	970.172	1921.04	878.007	1011.5	919.774	815.51	1272.41	832.245	1636.53	1512.51	1201.57	1672.08	1356.48	830.933	2293.97	3896.02	3414.29	1144.73	1450.81	1835.78	3255.19	2290.88	4401.07	1996.49	2660.88	2294.71	2861.14	3487.5	2892.36	3272.76	3853.24	3615.31	7862.96	3375.28
6830	Gentiobiose	0.3182			MS2 reverse	363.087	342.292	62406.4	66752.5	61503.8	80023.5	65711.4	66234.3	57667.8	62216.5	71607	64432.8	59624.3	55864.8	45170	58820.3	62797.8	48524.6	74123.1	72106.6	62864.7	76449.5	66028.8	64461.5	78759.7	81696.1	68887.4	68544.3	54138	80356.6	74530.3	62389.1	61895.3	53970.2	55074.5	69888.2	71368.4	69169.3	73646.4	67231.7	56386.9	81796.3	60272.2	71899.3
6838			2-(1,2,3,4-Tetrahydroxybutyl)-6-(2,3,4-trihydroxybutyl)pyrazine;2'-Deoxymugineic acid;Deoxyfructosazine;2'-Deoxymugineic acid	-6.74389204528365;-6.74389204528365;-6.74389204528365;-6.90500780753983	MS1 mz matched	363.138	197.757	1140.54	1262.48	1598.12	1559	1628.02	1853.81	1135.76	1471.68	1446.47	1647.51	325.915	404.215	449.839	757.577	485.03	129.453	124.133	434.171	225.44	390.993	115.907	416.238	1006.46	590.129	1038.75	395.616	512.5	538.307	2486.84	2035.92	2138.14	1597.45	2210.9	1707.62	2358.69	1946	1273.49	3092.52	1124.2	2650.14	748.212	2555.64
6840			Koenigicine;Mukonicine;N-Monodemethylolopatadine;ftifine hydrochloride	-22.1056865743507;-22.1056865743507;-22.1056865743507;2.7851351765403	MS1 mz matched	363.162	282.04	1724.78	1225.17	1139.27	1195.36	1324.54	1274.07	1433.92	1119.95	1178.45	1613.43	1133.87	1629.84	1006.07	817.324	0	875.566	3448.11	4549.39	5041.88	3000.39	5206.39	2472.19	1040.01	3114.93	1561.47	3728.97	2694.55	2931.32	1045.85	331.253	597.636	1380.49	1457.56	1114.44	1636.53	1177.95	1297.48	254.67	1073.98	625.28	5080.85	277.727
6841			11-Methoxy-vinorine	-10.1598	MS1 mz matched	363.164	126.017	9038.04	9109.88	9014.84	11545.9	9283.18	10528.7	9035.22	8011.89	6196.6	7907.36	3151.12	2774.51	2718.89	2413.74	2383.45	2532.04	3897.37	4667.78	5274.25	4302.37	3796.46	2855.01	1475.55	1578.8	1974.28	3302.21	3052.88	3134.87	1490.66	1158.43	3570.76	2215.03	2256.74	1802.19	2581.07	4305.07	3836.74	1364.73	2502.69	1804.47	15339.5	2049.4
6843			(9R,10S,12Z)-9,10-Dihydroxy-8-oxo-12-octadecenoic acid;Auxin a;Corchorifatty acid F;2,3-Dinor-8-iso prostaglandin F1alpha	-12.1078538002497;-12.1078538002497;-12.1078538002497;-12.1867621296949	MS1 mz matched	363.19	155.345	9194.5	6336.75	8858.3	9738.37	9445.64	9547.77	10050.6	8109.72	7939.32	8900.75	2275.07	2822.9	2800.39	1458.27	2080.58	1279.2	6569.47	8141.3	8224.85	3417.75	3728.08	6452.62	1444.29	1833.56	1251.58	7904.39	7649.8	6964.53	283.87	628.164	666.789	2099.81	2232	1841.49	3480.16	1661.95	2525.39	833.878	764.464	857.737	2357	843.372
6855			O-Desmethylindomethacin;	-23.7147235747761;	MS1 mz matched	364.03	352.654	7573.18	6901.5	7299.2	7449.64	7400.13	8246.1	8095.22	7376.3	7232.95	9750.68	1887.72	1399.24	2600.06	1107.78	2275.97	1289.6	5197.18	7177.01	6085.68	4756.35	4202.59	7780.1	14152.7	9965.31	12427.4	13277.3	16250.8	13848.9	9555.25	5062.94	3644.58	11031	9972.12	8483.08	6936.12	9690.09	10519.9	8001.64	8388.02	5711.74	8055.57	5288.72
6856	Indapamide	0.3709			MS2 reverse	364.045	364.734	5420.35	4389.54	5690.9	6695.15	6101.41	6414.1	7719.75	6044.38	6642.97	6309.84	2434.02	2638.99	2207.73	1418.88	1744.61	2002.62	2798.75	3905.77	4469.67	5623.13	3402.05	9458.25	13415.3	11583.5	13247.1	12591.9	10549.9	15588.2	15799.4	6335.85	6769.53	7073.8	5988.58	4319.33	3870.4	5898.57	5720.87	7331.12	6608.08	7441.42	4550.73	4047.47
6857			Dopamine glucuronide;Lithospermoside	-3.24085121482047;-3.34233637214939	MS1 mz matched	364.076	155.973	29727.4	27416.7	26688.3	29660.4	30915.6	25330	29946.6	25684.2	25241.8	28263.2	41166.2	39424.3	37309.9	52129.8	32402.8	19187.7	47564.7	46338	34466.7	34192	54626.8	36934.2	8341.38	26168	18889.4	36082.9	28019	22966.2	12813.1	5405.67	8421.05	13386.5	16518.7	11012.9	10860	9945.02	12006.8	4030.69	13808.8	7768.5	11116.9	10734.5
6883					Unmapped	365.017	321.898	33782	42484	41599.3	50802.9	45086.9	43407.1	47071.1	35498.7	49436.6	51324.6	152234	82586.1	100020	76882.2	119005	105858	57666.2	74210	71676.5	56163.1	29586.1	47811.3	39352.8	22559.5	36451.4	57947.3	47605.2	44351.9	33495.1	32942.6	12936.4	27816	21343.2	15099.9	29936.8	18941.8	22277.7	24687.3	17791	17545.4	8766.86	13684.2
6904			(+)-Erysotrine;6-O-Methylcodeine;Ethylmorphine;Reboxetine;Ethylmorphine;Armepavine;Erysotrine;Laurifine;6-Ethylmorphine;3-Methoxyestra-1,3,5(10)-triene-16,17-dione 16-oxime	10.2386007295052;10.2386007295052;10.2386007295052;10.2386007295052;10.2181641918248;10.2181641918248;10.2181641918248;10.2181641918248;10.2181641918248;10.2181641918248	MS1 mz matched	365.154	27.0495	5506.36	9859.79	7167.74	5357.41	8365.76	7045.61	8686.06	7666.98	8039.84	9330.67	11294.2	2313.98	8249.66	5346.85	6968.85	8966.99	9252.83	11511.3	9139.97	6130.32	11710	9496.64	10623.5	6103.42	7424.01	12515.3	5610.06	8551.37	6676.83	9890.39	6158.92	8900.63	7722.18	10495.7	11042.9	3311.63	8074.42	10772	10904.6	15119.8	13103.4	17462.5
6909	(4Z,7Z,10Z,13Z,16Z,19Z)-4,7,10,13,1 6,19-Docosahexaenoic acid	0.48855			MS2 reverse	365.193	47.628	31701.3	28896.5	35740.5	35950.4	40036.2	31049.4	25653.7	31648.6	30589.5	22618.2	16745.7	18607.8	18159.9	13425.5	21564.7	10354.2	15272.6	19025.1	16992.7	16310.7	15504.6	25807.5	47655.3	29453.3	33795.3	29492	32057.7	26945.1	48664.5	62571.9	53074.3	40309.9	57263.8	44058.4	50654.3	68509.9	54853.2	54648.8	35815.6	39600.3	25986.3	51422.7
6916			3,4,5-trihydroxy-6-(1-oxo-1H-isochromene-3-carbonyloxy)oxane-2-carboxylic acid;6-[(3-formyl-1-oxo-1H-isochromen-5-yl)oxy]-3,4,5-trihydroxyoxane-2-carboxylic acid;6-[(3-formyl-1-oxo-1H-isochromen-6-yl)oxy]-3,4,5-trihydroxyoxane-2-carboxylic acid;6-[(3-formyl-1-oxo-1H-isochromen-7-yl)oxy]-3,4,5-trihydroxyoxane-2-carboxylic acid;Bepridil	-8.19050011205354;-8.19050011205354;-8.19050011205354;-8.19050011205354;21.5689588279963	MS1 mz matched	365.264	43.812	10764.5	12341.7	11770.3	12121.4	16580.8	11076.6	10464.8	16062	13353.2	10251.3	12518.9	19110.5	16663.9	19974.7	23090.4	17699.2	26296.8	21509.1	29120.5	15604.3	27853.4	16509.7	18646.8	19541.1	18906.4	10499.9	12743.2	17074.1	13844.7	8668.61	6796.6	12881.1	6636.14	15843.7	7626.74	14432.3	12116.6	6070.4	13195.2	10779.3	12516.4	14098.6
6936			2-(2,3-dihydroxy-4-methoxyphenyl)-3-hydroxy-5-sulfino-3,4-dihydro-2H-1-benzopyran-7-olate;2-(2,3-dihydroxy-4-methoxyphenyl)-3-hydroxy-7-sulfino-3,4-dihydro-2H-1-benzopyran-5-olate;2-(2,5-dihydroxy-4-methoxyphenyl)-3-hydroxy-5-sulfino-3,4-dihydro-2H-1-benzopyran-7-olate;2-(2,5-dihydroxy-4-methoxyphenyl)-3-hydroxy-7-sulfino-3,4-dihydro-2H-1-benzopyran-5-olate;2-(3,4-dihydroxy-5-methoxyphenyl)-3-hyd…	7.32272179979455;7.32272179979455;7.32272179979455;7.32272179979455;7.32272179979455;7.32272179979455;7.32272179979455;7.32272179979455;7.32272179979455;	MS1 mz matched	366.042	364.734	2200.97	2442.24	3346.56	3846.47	3418.3	3328.44	3671.41	2991.43	2651.72	3182.23	1259.87	1303.26	1104.74	1162.08	919.293	868.75	1437.15	1979.85	2255.18	2247.26	2212.7	4659.35	7645.29	6579.07	7554.04	5521.34	5481.51	6097.87	8828.08	3406.15	3425.11	3506.33	3937.2	2340.55	1473.35	2489.75	2471.38	5026.07	3833.77	3775.39	2062.15	2136.96
6972			Acetaminophen glucuronide;Blepharin;Robecoxib	-19.6166001610734;-19.6166001610734;2.44582348133182	MS1 mz matched	367.1	152.731	509240	417559	471479	498767	534847	475452	491874	401731	450745	397276	26318.3	24124.3	24802.5	131343	180178	18407.5	46084.3	46743.7	36525.8	104334	101521	74184.5	93319.1	189797	119043	122726	82258.5	79240.8	101027	52389	193492	104168	81592.6	99537	142097	179918	205395	152611	226928	806655	95697.9	48854.3
6973			Ketazolam;(S)-N-[3-(3,4-Methylenedioxyphenyl)-2-(mercaptomethyl)-1-oxoprolyl]-(S)-alanine;Indolylmethyl-desulfoglucosinolate	16.9438264117001;-14.1074184973162;-14.1074184973162	MS1 mz matched	367.099	170.071	94374.6	77199.4	112758	106381	99334.5	96513.4	104421	72249.4	95576.3	84433.5	39159.9	58408.1	41304.7	46659.2	76948.9	54815.2	33758.3	54031.1	34488.8	101305	116461	103243	55580.8	117684	79902.9	172658	157015	205863	129362	37813.5	63018.1	424069	372465	79518.4	70084.2	111907	84027.3	75163.5	352339	83946	160823	36807.3
6977			11beta-Hydroxygibberellin A7;5'-Hydroxy-3',4',7,8-tetramethoxyflavan;8-Hydroxy-3',4',5',7-tetramethoxyflavan;Alectrol;Cynaropicrin;Diosbulbin E;Diosbulbin G;Gibberellin A22;Gibberellin A3;Gibberellin A68;Gibberellin A92;Gibberellin A94;Gibberellin GA126;Junosmarin;Strigol;Gibberellin A3;Antheridic acid;Hallactone A;Polactone A;Strigol;Cyropicrin;Molephantin;Saupirin;Gibberellin A29-catabolite;Gib…	-13.4002948082659;-13.4002948082659;-13.4002948082659;-13.4002948082659;-13.4002948082659;-13.4002948082659;-13.4002948082659;-13.4002948082659;-13.4002948082659;-13.4002948082659;-13.4002948082659;-13.4002948082659;-13.4002948082659;-13.4002948082659;-13	MS1 mz matched	367.103	250.217	6.93816e+06	8.06062e+06	7.38885e+06	7.88339e+06	8.05653e+06	7.77767e+06	8.28503e+06	8.34339e+06	9.0418e+06	7.68443e+06	1.32192e+07	1.18009e+07	1.1328e+07	9.78839e+06	1.2198e+07	1.2629e+07	7.46796e+06	8.33445e+06	7.05106e+06	7.31333e+06	6.23959e+06	6.38049e+06	6.69918e+06	2.65373e+06	5.29019e+06	8.24456e+06	7.57159e+06	6.98073e+06	3.17293e+06	3.69463e+06	1.11572e+06	4.15942e+06	3.85445e+06	4.64519e+06	6.44008e+06	5.16317e+06	5.82094e+06	6.22619e+06	1.66773e+06	2.32546e+06	334009	1.40464e+06
6978			9-(3,4-Dimethoxyphenyl)-2-methoxy-1H-phenalen-1-one;Nifedipine;Miraxanthin-V	-4.36004212488977;7.22300150398658;7.22300150398658	MS1 mz matched	367.103	283.385	5.83081e+06	6.94843e+06	6.46041e+06	6.95782e+06	7.53559e+06	7.40395e+06	8.11918e+06	7.41183e+06	7.10327e+06	7.46531e+06	1.50884e+07	1.51076e+07	1.31592e+07	1.16819e+07	1.58991e+07	1.67849e+07	8.76521e+06	1.02917e+07	9.61097e+06	8.23929e+06	6.6582e+06	7.55097e+06	5.25758e+06	1.06565e+06	2.89631e+06	9.98092e+06	8.63585e+06	5.84096e+06	2.01932e+06	3.18575e+06	302463	3.14382e+06	2.46417e+06	1.62938e+06	5.08742e+06	2.45478e+06	3.87801e+06	3.78948e+06	86539.7	1.31721e+06	70919.8	696126
6983			(2S)-2-Butanol O-[b-D-Apiofuranosyl-(1->6)-b-D-glucopyranoside];Dehydroepiandrosterone sulfate	-1.99990087621921;4.91843754045261	MS1 mz matched	367.168	173.851	7696.64	7237.17	7939.48	9554.4	9529.12	9732.01	9947.07	7783.4	6770.75	6485.88	5950.69	6526.45	8181.21	5993.82	7088.13	6351.56	5963.84	6072.53	5530.34	6543.41	4614.65	8116.61	7854.37	6369.55	6698.05	7925.52	6491.85	5888.63	8304.07	8797.5	7671.27	6774.71	10327	6976.26	7518.32	8350.25	5632.02	8867.7	8708.43	7724.71	7682.98	8257.52
6988			Sorbitan laurate;13-(2-Methylcrotonoyl)oxylupanine	-7.33258061482387;21.3733473204127	MS1 mz matched	367.209	25.312	3219.91	6147.9	2345.07	4011.64	3836.84	3872.97	5079.64	5404.76	4127.02	2799.6	3826.43	3081.24	4240.07	1953.24	2871.94	4946.52	4124.16	5699.53	4474.1	4810.2	6281.12	3272.37	3630.19	5032.36	1469.95	6491.6	2097.47	6918.73	2034.52	4797.82	3687.33	2801.96	2920.45	4587.39	4298.39	4055.9	3746.79	2145.1	5990.4	7581.6	3164.22	8792.96
6994	Tetracosanoic acid	0.9754			MS2 forward	367.354	39.542	50019	31982.9	55786.5	35669.1	38581.5	30822.5	30249	53871.2	36273.6	31866.7	29747.4	27120.1	32527.7	25207.2	30241	31560.6	69698.9	56671.6	77860.9	73328.2	253727	42319.7	59105.7	59644.1	75070.8	47180.3	45803.7	82151.6	66595.5	35028.2	72314.8	59966.3	68178.1	125004	109793	105984	104665	81474.7	48873.2	72614.2	136231	149179
7004			Homatropine Methylbromide;	0.871051921865615;	MS1 mz matched	368.094	335.526	11935.6	11202.1	13342.5	11241.6	11156.8	11267.5	12545.5	13324.4	12247.9	15125.7	3755.45	4689.87	3678.03	4597.7	4852.64	7665.59	4324.33	4379.28	4890.87	11583.1	11443.1	5842.94	33763.9	26623.6	16428.2	9709.06	12279.4	12595.2	16589.7	7361.26	12206.9	8346.24	7335.14	13501.7	8596.64	10922.1	8970.27	12197.8	23786.7	8420.61	8343.09	12746.5
7026			Hydroxytriphenylstannane;	18.0367517902288;	MS1 mz matched	369.057	149.92	12552.3	9242.13	12940.8	16619.6	16279	16239.3	13772.3	11461.9	11290.9	10120.3	2653.86	8088.01	5717.16	8412.64	10025.3	4554.19	15456.3	18021.1	13243.5	3221.7	24230.1	18061.1	2861.34	10717.4	24525.2	13040.4	10671.4	13358.1	8086.98	4579.27	4096.96	5770.24	6782.13	5996.46	5353.4	3949.63	4989.56	7392.6	7119.63	3240.65	6895.89	6982.54
7037			Dopamine glucuronide;Lithospermoside	-12.3563149729325;-12.4577992051742	MS1 mz matched	369.118	276.967	1.11676e+06	1.44499e+06	1.25757e+06	1.4925e+06	1.50695e+06	1.489e+06	1.59167e+06	1.67643e+06	1.59603e+06	1.41994e+06	445980	515122	444672	382550	221471	467726	704710	573056	524405	451964	562696	914541	2.62989e+06	1.05406e+06	2.24469e+06	1.76534e+06	1.72371e+06	2.2328e+06	1.34191e+06	1.27173e+06	627979	1.22554e+06	946990	1.18081e+06	1.93809e+06	1.79958e+06	2.2096e+06	2.30964e+06	451185	935631	400176	470535
7040			Sedoheptulose 1,7-bisphosphate;5'-Prenylhomoeriodictyol;Alkannin beta,beta-dimethylacrylate;Sophoraisoflavanone A;Fargesin;beta,beta-Dimethylacrylshikonin;(+)-Demethoxyaschantin;Bursehernin	0.810500411008912;1.08066750674142;1.08066750674142;1.08066750674142;1.08066750674142;1.08066750674142;1.08066750674142;1.08066750674142	MS1 mz matched	369.135	303.475	1147.21	784.884	905.31	1057.02	469.831	788.064	664.02	911.68	737.663	722.799	315.511	465.604	492.755	371.845	1097.56	792.466	476.14	659.568	423.237	1098.14	488.659	639.474	6992.47	2123.05	2591.19	866.25	2352.43	3467.66	1409.94	682.171	1505.07	1726.95	1084.06	1468.34	3335.85	1925.91	2392.03	1328.64	686.07	8107.88	2198.71	1351.5
7043	Androsterone sulfate	0.4995			MS2 reverse	369.177	47.779	6844.39	7472.41	7043.83	5632.62	8355.44	9341.67	11220.5	6720	6174.73	6429.3	4032.82	2914.16	2154.55	2602.59	2577.98	2706.56	3327.94	2294.54	3554.31	3189.63	2733.11	2763	1499.84	1999.43	2335.53	3311.33	3614.56	2416.45	2342.02	1899.78	2986.53	5714.06	5580.04	3770.26	15182.4	8899.99	5341.86	7389.89	5272.49	3342.43	16479.5	6361.41
7065			Salicyluric beta-D-glucuronide;	-19.5259716790957;	MS1 mz matched	370.074	48.103	92086.4	53533.9	93020.7	95293.5	83002.3	84423.9	73569.8	62223.4	55614.2	51765.6	98249.5	146509	166795	313981	265538	168789	49574.6	48632	49359.8	189288	92835.2	199192	316763	106376	244514	82413.3	80130.3	94454.8	324552	481456	118916	35287.5	99578.9	106000	69671.7	71232	31288.1	193432	107401	73574.2	55038.7	96343.4
7079			Remoxipride;	-16.1607890775385;	MS1 mz matched	370.256	157.097	12120	31301.6	13652.8	16564.5	18905.2	21851.8	22671.7	24882	27080.8	29551	168.943	171.532	317.85	96.7829	143.923	88.0159	1567.81	2249.69	1949.85	1074.58	881.799	447.336	0	194.476	147.424	1419.78	621.56	2093.07	38.2304	192.792	1268.4	1188.57	1706.27	3333.53	28788.9	6659.89	13116.4	2376.53	3454.01	492.687	20002	4917.05
7090					Unmapped	371.004	149.719	4525.58	15342.9	6092.11	7650	9263.56	9728	9316.51	10777.9	8314.04	8688.03	3423.19	3011.64	3589.33	1210.16	2178.55	970.357	4254.75	7210.57	4244.62	3942.54	3292.42	2658.95	7833.06	7113.24	5515.56	4955.3	3691.99	9766.31	3951.25	8929.99	10509.6	4915.6	7940.56	9882.99	5688.07	6747.09	11558.3	7199.57	5689.07	11254.7	1981.17	5422.93
7100			Dihydroferulic acid 4-O-glucuronide;Veranisatin C;	9.42635520100092;9.42635520100092;	MS1 mz matched	371.109	40.166	36321.3	52534.7	41478.6	46462.9	47512.5	48489.3	52476.5	49965.3	46414.1	48488.9	16600	26960.1	24353.5	18084.4	32959.2	16372.3	83079.4	97013.3	77773.1	56027.5	100984	131106	11552.8	100075	98763	102373	74209.2	105259	69267	3751.28	72381.9	34245.5	63676.7	51079	48723.7	52078.2	65794.8	6445.72	85339	23582.6	46546.1	30724
7101			2-O-b-D-Galactopyranosyl-D-xylose;3-O-beta-D-Galactopyranosyl-L-arabinose;4-O-beta-D-Galactopyranosyl-D-xylose;Galactose-beta-1,4-xylose;Sambubiose;Serotinose;Vicianose;Arabino-galactose;6-O-beta-D-Xylopyranosyl-D-glucose;6-O-(beta-D-Xylopyranosyl)-beta-D-glucopyranose	4.33539095962154;4.33539095962154;4.33539095962154;4.33539095962154;4.33539095962154;4.33539095962154;4.48566126351618;4.48566126351618;4.48566126351618;4.48566126351618	MS1 mz matched	371.115	368.504	10137.2	8944.9	7737.64	9012.2	9855.35	8695.38	9198.59	8522.76	9316.65	8814.97	5292.4	5527.76	6418.33	7445.02	7270.8	6054.81	6229.03	5736.64	6428.1	8127.88	7826.67	9917.89	8909.33	10501.3	8285.71	8770.1	7309.4	10019.7	14418.8	12199.9	11768	13406.9	13364.1	11451	12041.3	12526.6	12640.4	15196.8	10332.5	20429	11822.5	14082.2
7106			3,4,5-trihydroxy-6-(3-phenylpropoxy)oxane-2-carboxylic acid;3-Hydroxychavicol 1-glucoside;Moringyne;Nivalenol;4-Hydroxycinmyl alcohol 4-D-glucoside;Nivalenol;Deoxyanisatin	-9.30088299790492;-9.30088299790492;-9.30088299790492;-9.30088299790492;-9.29127142722901;-9.29127142722901;-9.29127142722901	MS1 mz matched	371.131	206.009	3542.77	4288.21	5448.92	4261.88	3606.94	3586.04	4991.31	3617.99	4561.37	3591.59	197.624	489.369	814.667	840.909	510.572	836.186	8954.07	11945.8	5412.58	7878.42	4429.42	10146.6	13681	5604.52	17699.1	17918.4	13615.9	11923.7	3456.3	660.607	1477.16	2811.47	2343.14	2182.5	851.185	2187.62	1569.69	1389.68	1932.32	954.013	842.306	1126.86
7118			beta-nicotinamide D-ribonucleotide;Dihydroneopterin phosphate;7,8-Dihydroneopterin 2'-phosphate	-1.27438177733488;2.68606122250243;2.68606122250243	MS1 mz matched	372.021	290.18	3721.5	5420.03	4591.04	6663.94	6287.94	6121.96	7353.06	7033.3	5930.5	5067.36	1312.38	1451.62	4346.86	552.175	1540.09	2025.63	1352.78	427.322	945.615	2634.07	1356.89	951.19	8823.47	7933.62	6660.45	3447.94	1441.77	5455.88	10583.9	9723.51	10952.7	4362.34	7145	5796.12	3895.61	5963.79	3964	8513.84	11754.4	8512.04	8374.47	13235.4
7127			Pyrazophos	8.55406	MS1 mz matched	372.089	243.06	72492.9	92717.6	74540.7	77952.1	79736.9	84788.7	77939.2	76085.9	85678.3	86095.6	7332.12	9333.95	18157.4	6400.66	9640.33	5675.33	11614	16623.2	12384.9	10723.9	7751.27	12747	55082.2	50183.5	39423.3	37426.9	35832.3	45117.8	35328.7	58926.6	47275	64929.2	64493.7	100072	73392	62958.5	41563.8	58145.6	35705	48845.6	48384.5	64481.2
7149					Unmapped	372.966	574.766	7954.19	8174.11	7564.93	11040.1	9188.76	7762.59	7246.48	7827.11	7178.6	8322.48	7855.52	8212.71	6586.96	5943.25	8008.72	7375.12	7389.26	6168.8	8136.92	8575.51	5751.84	9155.85	8583.47	10424.7	10172.9	11573	8193.39	9415.84	13509.7	7899.38	8498.44	8406.38	10800.8	331.578	9944.29	8046.14	7478.52	9368.53	8601.24	9651.02	7986.9	6012.5
7158			6-Hydroxymethyletoricoxib;Etoricoxib 1'-N'-oxide;	22.7764160691165;22.7764160691165;	MS1 mz matched	373.058	370.612	2186.2	2275.63	1847.87	2234.6	1847.54	1921.99	1697.41	2104.96	1811.25	1927.53	1564.25	1602.47	1459.72	2158.87	1933.31	1318.98	2659.55	1186.54	2599.85	2751.84	2510.63	2911.06	3487.33	2310.85	2951.02	3512.63	2299.62	5293.07	2925.29	1695.89	1972.21	2942.79	2726.24	2523.9	2503.03	2772.46	2601.25	2750.5	3029.27	1686.16	3139	2050.69
7175	5(S)-HpETE	0.7957			MS2 forward	373.182	256.155	2246.68	2706.72	2694.52	3660.3	2384.65	2775.5	2411.39	2620.28	2579.5	2331.2	3145.24	2872.75	2913.27	2312.38	3348.28	2244.63	3550.45	6956.02	3922.44	4101.35	7037.01	3406.22	2203.13	2797.7	3033.02	3822.42	3513.32	3328.22	1576.63	356.776	1072.44	1961.75	1888.26	1978.46	1062.53	939.041	1367.75	568.975	1481.48	1786.34	635.494	516.559
7178	20-hydroxy LTB4	0.3271			MS2 reverse	373.192	141.613	7889.6	22299.2	8190.77	16200.5	15248.5	20088.5	18697.6	20505.4	17635.2	17488.1	2047.42	2237.83	2560.75	2027.83	1675.82	382.57	3808.02	5519.25	4249.67	2153.75	2562.83	2907.32	2257.99	1318.31	2085.21	3042.2	3269.43	3023.18	912.377	967.421	1393.03	3016.85	2608.59	3751.6	16005.7	3485.82	7390.39	3915.68	3002.03	1874.3	6904.07	2188.94
7211			Icaceine	-1.2416	MS1 mz matched	374.241	33.039	8353.77	10475.5	4700.73	5200.5	5244.56	6833.49	7554.3	8979.65	8494.94	9325.08	12529.9	9124.6	20196.7	8442.92	36276.2	60965.7	13431	13846.6	10154.8	7171.3	11280.2	5716.3	15170.4	17232.2	7088.64	9310.28	7943.7	12190.9	13641.3	18949.1	14095.2	10557.4	57830.2	15599.3	16418.2	9615.42	14925.3	12157.6	8100.67	20447.9	24043.2	12934.7
7212			Avenanthramide C;Pamine	-11.1013313667296;20.9346097947067	MS1 mz matched	374.287	131.32	2049.84	3483.25	1636.61	1765.59	2050.84	2585.9	2537.63	2137.05	2293.27	1611.98	3304.97	1242.56	1503.37	1886.24	2013.27	1167.68	3049.14	1772.44	2218.89	3609.57	3562.65	1018.36	2622.27	1116.48	911.033	1254.39	1404.48	2743.12	1997.91	1487.98	2911.1	2909.43	3264.05	2311.21	6851.36	6483.52	4431.05	4783.58	4694.07	2286.29	25093.7	17455.2
7224					Unmapped	375.014	371.729	2069.35	2272.79	2422.28	2352.01	2662.66	2076	2827.64	2306.23	2749.94	2457.28	2382.13	1394.55	1088.48	1309.37	1958.1	1390.09	3474.09	2191.61	3968.31	4044.75	2095.84	4267.12	4022.51	4168.71	4404.07	4330.7	3699.05	3978.17	4268.99	2399.62	2138.4	2997.36	3733.15	1715.21	1855.1	2685.95	3350.28	2895.35	2421.27	3302.16	1646.51	655.704
7238			2-[4-(4-chloro-1,2-diphenylbut-1-en-1-yl)phenoxy]acetaldehyde;	5.71249287223388;	MS1 mz matched	375.125	234.127	5588.19	7396.53	6637.95	6207.77	6706.52	6677.19	6803.69	5842.92	7982.29	7893.37	2735.82	4188.68	2276.2	3878.48	2679.08	2746.65	14298.2	15046.7	12988.8	16048.4	19759.6	15362.6	4285.91	18062.1	10003.5	19615.8	11759.3	15228.8	8920.02	1946.58	2743.6	3910.08	3757.8	3758.7	3793.3	3949.65	5394.35	1474.09	6207.77	4360.11	2075.76	1003.62
7240			(1E,4Z,6a,8b,10a)-8-Angeloyloxy-10,15-dihydroxy-3-oxo-1,4,11(13)-germacratrien-12,6-olide;1,2-Anhydridoniveusin;2'-Hydroxy-3',4',5',7,8-pentamethoxyflavan;alpha-Peroxyachifolide;Carissanol;Diosbulbin A;Diosbulbin F;trans-Grandmarin isovalerate;Ailanthone;Tripdiolide;Euparotin;Eupatundin	-8.51543596876371;-8.51543596876371;-8.51543596876371;-8.51543596876371;-8.51543596876371;-8.51543596876371;-8.51543596876371;-8.51543596876371;-8.50719469404284;-8.50719469404284;-8.50719469404284;-8.50719469404284	MS1 mz matched	375.142	47.1455	86130.6	72185	98878.1	87887.3	92287.5	92251.7	84514.1	78499.6	73849.9	78233.6	67438	105504	96238.3	84351.2	69374.9	101116	143380	173281	129846	186706	186202	296924	22192.3	74927	114054	162214	129882	97487.8	55793.3	11491.9	50416	43799.2	49963.3	39071.6	18503	51662.7	25206.8	20022.3	52015.3	26110	28656.2	19679.5
7242			Diacetylfusarochromanone;XE991	-5.04700833671163;10.4690161783388	MS1 mz matched	375.162	131.494	16472.8	15273.3	16711.2	16555.6	18296.5	18728.5	16704.5	15274.8	14956.8	15376.6	1821.12	4349.48	1706.82	2449.6	2808.3	1949.5	35713.4	37152.8	28973.1	31636.6	50845.5	26986.8	26005.1	44261.8	32568.1	43870.2	37364	37511.9	21623.2	11692.4	18917.9	39966.2	35801.1	25315.2	25322.2	30714.8	32268.2	13048.4	49962.6	23846.5	14575.7	16162.5
7260					Unmapped	376.105	351.416	21432.5	23377.8	16971	18262	19588.9	20127	17753.8	24477	18543.7	16134.1	10191.9	8724.42	10474.9	9612.04	10217.6	7467.05	16656.3	19110	11640.9	17310.9	20878.3	13561.5	13811.2	30748	22061.8	22479.6	21674.4	20313.7	19462.4	13562.4	23157.7	22271	20889.1	20049.3	32349.6	33704.9	31203.3	21540	33877.4	23101.8	38058.8	26642.6
7271			Lettowianthine;Norsanguinarine;Phytosphingosine	-15.4430468310827;-15.4430468310827;-9.45498324887691	MS1 mz matched	376.303	134.856	4145.48	4583.69	5107.73	4241.36	5020.21	5398.85	5484.23	7377.12	5908.71	6098.46	4322.05	4008.48	6176.41	2636.37	4865.3	4250.85	18759.7	11948.9	12620.9	14494.4	23212.3	7575.76	2984.18	12232.6	4021.09	9803.71	7179.32	8130.74	3373.22	4110.55	7321.8	5869.8	7428.7	6319.12	14028.1	11328.6	9056.69	5800.67	11196	7102.26	52023.1	33075.5
7275			Endrin;Dieldrin;Endrin	-22.8030423400612;-22.7207409098191;-22.7207409098191	MS1 mz matched	376.862	56.1415	13736.6	9877.8	14240.7	16316.3	17889.3	17231.8	17415	18301.1	20235.4	19109.4	19810.5	15216.6	15465.9	14365	16329	27766.6	18942.1	19810.7	22020.7	21503.9	21163.8	10736.6	7388.02	21305.6	6356.85	12300.7	11186.6	13713.5	5244.25	3780.91	4657.43	5120.16	7888.04	6608.19	4042.63	5275.26	7040.99	2859.94	8901.18	6895.51	9507.59	3752.27
7286			(1R,2S,5R,6S)-6-(3,4-Dihydroxyphenyl)-2-(3,4-methylenedioxyphenyl)-3,7-dioxabicyclo-[3,3,0]octane;1,4,6-Trihydroxy-5-methoxy-7-prenylxanthone;1,5,8-Trihydroxy-3-methyl-2-prenylxanthone;3-(3,4-dimethoxyphenyl)-5-hydroxy-7-methoxy-8-methyl-4H-chromen-4-one;4',5,6,7-Tetramethoxyflavone;Dulxanthone A;Dulxanthone D;Zapotin;4',5,6,7-Tetramethoxyflavone;3-(4-Methoxyphenyl)-5,6,7-trimethoxy-4H-1-benzopyr…	7.78023842600727;7.78023842600727;7.78023842600727;7.78023842600727;7.78023842600727;7.78023842600727;7.78023842600727;7.78023842600727;7.89219149497798;7.89219149497798;7.89219149497798	MS1 mz matched	377.081	342.461	308179	243740	272839	290516	280186	260984	276180	257043	281656	271985	226115	237043	227741	251877	228233	191659	253079	285090	239485	336542	309528	295432	343909	311383	344532	307097	355043	368855	350727	292848	290196	270912	250464	298195	300157	296961	232774	309945	257197	329770	245012	281250
7287			(1R,2S,5R,6S)-6-(3,4-Dihydroxyphenyl)-2-(3,4-methylenedioxyphenyl)-3,7-dioxabicyclo-[3,3,0]octane;1,4,6-Trihydroxy-5-methoxy-7-prenylxanthone;1,5,8-Trihydroxy-3-methyl-2-prenylxanthone;3-(3,4-dimethoxyphenyl)-5-hydroxy-7-methoxy-8-methyl-4H-chromen-4-one;4',5,6,7-Tetramethoxyflavone;Dulxanthone A;Dulxanthone D;Zapotin;4',5,6,7-Tetramethoxyflavone;3-(4-Methoxyphenyl)-5,6,7-trimethoxy-4H-1-benzopyr…	4.85720486629227;4.85720486629227;4.85720486629227;4.85720486629227;4.85720486629227;4.85720486629227;4.85720486629227;4.85720486629227;4.96915760802295;4.96915760802295;4.96915760802295	MS1 mz matched	377.081	367.431	63157.7	45298	39948.9	52426.8	59696	54071.2	56773.7	38891.6	54904.1	53135.3	19985.9	19513.3	34963.3	26427.7	20609.4	25930	20135.8	22931.1	22378.5	41814.4	25825.3	23946.2	24742.9	29382.6	33499.5	55269.5	50418.5	58648.8	35851.1	19920.9	30692.2	30736.4	22408.2	41679	36331.7	42692.1	40865.5	34521.6	37779.8	19012	142347	23752.8
7311			Gonyautoxin V;2'-Carboxy-4-[bis(2-chloroethyl)amino]-2-methylazobenzene	-18.509011537431;-3.69309923302146	MS1 mz matched	378.077	147.691	16551.2	28931.1	15069.2	20449.1	16868.3	16236.3	15164.2	19885.5	17050.1	18259.8	6392.14	7144.52	7553.36	9138.4	6870.73	11187.8	11873.6	12037.1	7258.57	11028.5	18469.7	7366.48	20707.6	21515.4	14368.6	11052.6	10672.9	11980.3	15191.2	24334.7	28282.3	18104.5	20062.3	26928.9	22196.1	19808.5	23833	14662.4	18280.5	37482.9	24625.1	16018.7
7312			Gonyautoxin V;2'-Carboxy-4-[bis(2-chloroethyl)amino]-2-methylazobenzene	-23.7847894177595;-8.96895528025923	MS1 mz matched	378.076	107.238	38618	38154.3	38804	37341	38540.2	42405.7	37557.1	37680.8	34939.1	37013.2	9405.91	24877.2	32293.6	57404	52449.9	50977.4	26216.2	8187.3	8484.08	80134	75514.4	48352.6	34342.7	113539	75656.5	15555.9	17033.1	34743	39866.3	34143.3	62918.3	56032.6	66371.1	58810	53397.2	56021.1	25865.1	37851.7	81833.1	29608.2	53169.9	48630.5
7315					Unmapped	378.091	250.361	21108.2	16285.5	24760.2	23715.6	27492.7	25327.1	28729.8	25690.5	26882.3	18550.6	53853	45591.6	50063.6	40493.4	53410.5	57454.7	19878.6	20933.9	21630.2	26447.7	14614.6	26844.9	23127.5	12934	19327.8	29169.9	29447.5	22922.7	15591.1	13457.5	8601.76	14241.1	16310.4	11686.6	19723.8	16526.2	14172.8	21988	12462.3	10309.7	12096.3	9904.72
7337			6-Thioxanthine 5'-monophosphate;6-Thioxanthylic acid;6-Thioxanthine 5'-monophosphate	-0.448924720614918;-0.448924720614918;-0.526289198036939	MS1 mz matched	379.011	73.808	73986.6	67175.8	87274.3	101798	95284.6	98839.4	77433.3	89112.3	72607.5	71236.8	14445.2	18491.7	12530.9	12514	13017.6	9292.92	98795.3	69494.3	40352.6	80829.6	88664.3	71156.8	96133.1	185178	99514.7	113731	89202.3	104388	154328	147653	149310	111772	126796	102656	79981.2	119106	91856.4	65368.7	175407	54370.1	11981.6	61789.9
7353			(S)-Bitalin A 12-glucoside;8-Oxodiacetoxyscirpenol;Gibberellin A75;Gibberellin A86;Methyl helianthenoate A glucoside;	-10.8318590575273;-10.8318590575273;-10.8318590575273;-10.8318590575273;-10.8318590575273;	MS1 mz matched	379.135	126.374	13368.5	13013.3	11327	12473.3	12183.8	13189.7	11332.7	9959	11334.5	9517.28	3336.65	3033.5	4161.14	5411.33	4601.44	2665.94	10544.1	10225.6	7392.22	8448	12032	8043.28	3734.28	6634.17	3367.11	7995.66	7529.16	6644.1	4954.88	4609.78	4340.38	4494.84	5971.01	4618.38	5636.65	4436.25	3545.52	5288.31	9780.96	4901.28	6213.41	4798.3
7363			Theogallin;Cardanolide	-13.9425126963681;-15.9757633146619	MS1 mz matched	379.229	26.771	9868.73	8815.78	9938.4	5569.26	11185.6	11136.5	6193.49	8303.4	6214.07	6340.48	11784.1	3782.9	4352.93	9077.75	5309.43	5319.68	5749.84	8201.91	8243.95	8294.98	8721.92	8047.16	7006.84	5926.52	7683.07	11599.5	6432.17	11952.7	8369.53	11464.3	5488.86	8267.71	10321.1	7202.55	7475.66	6042.23	7756.8	5116.8	10181.1	7763.49	10613.4	5742.64
7364			(ent-2alpha,3beta,15beta)-16-Kaurene-2,3,15-triol;(ent-2alpha,3beta,15beta,16beta)-15,16-Epoxy-2,3-kauranediol;10-HETE;11(R)-HETE;11,12-EpETrE;11,12-Epoxyeicosatrienoic acid;12 Hydroxy arachidonic acid;12,15-Epoxy-13,14-dimethyloctadeca-10,12,14-trienoic acid;12,15-Epoxy-13,14-dimethyloctadeca-12,14,16-trienoic acid;12-HETE;12S-hydroxy-5E,8Z,10Z,14Z-eicosatetraenoic acid;13-HETE;14,15-Epoxy-5,8,1…	-22.3114174499662;-22.3114174499662;-22.3114174499662;-22.3114174499662;-22.3114174499662;-22.3114174499662;-22.3114174499662;-22.3114174499662;-22.3114174499662;-22.3114174499662;-22.3114174499662;-22.3114174499662;-22.3114174499662;-22.3114174499662;-22	MS1 mz matched	379.248	42.309	31910.8	39578.7	47511.8	28681.8	41446.8	34844.5	42472.2	39783.5	36556.2	32015.3	112492	45353.1	53807.8	40384.2	60627.9	63459	39719.8	42681.2	42463.8	49127.2	44989.3	55172.2	52073.2	58899.3	34595.6	53827.2	40022.7	62331.8	42826.2	58017.3	39490.1	49845.6	54348.5	65352.1	55384.1	61748.4	59198.8	54967.1	48467.2	50315.3	48028.5	41267.9
7390			Azelastine;Benthiavalicarb isopropyl	-15.1907020617043;7.34614676231506	MS1 mz matched	380.151	327.566	3546.28	4167.31	2644.43	2886.89	3471.36	3156.66	4337.36	4015.1	3752.32	3178.9	786.24	1447.62	1513.41	1525.53	1876.9	1511.12	3776.83	2968.05	5920.32	5174.87	5171.79	4537	2177.67	6041.7	3464.24	3574.93	3450.55	4369.8	3096.5	3665.34	5757.57	3229.89	3887.66	2297.98	7391.8	5719.33	6189.03	3236.86	5877.03	4696.5	16957.2	8040.68
7402			Azelastine;Azelastine	-18.3295015946797;-19.6387259965493	MS1 mz matched	380.882	27.04	9935.85	7843.92	8960.65	8272.36	9637.67	12658.6	9085.9	9046.91	8244.79	8362.88	8364.54	4851.23	4447.54	8106.37	7389.61	12450.2	7339.32	10468.7	10381.9	6513.54	9607.04	6926.73	8161.15	7865.34	9304.69	9134.48	7183.69	9403.38	13574.9	10837.2	7034.31	9068.84	9672.87	8565.1	6602.87	7586.25	7533.44	5361.72	10463.4	4277.7	6798.32	6239
7404			Azelastine;Azelastine	8.74526706081731;7.43600721135022	MS1 mz matched	380.901	156.071	9545.14	11768	9792.81	13710.3	11809.9	11003.7	11952.4	11741.3	10832	12239.4	14423.9	15970.2	14883.2	11159.1	14117.1	11259.3	18120	21018.9	19883.2	18653.2	27650.8	17807.8	7279.56	14652.6	8475.23	13601.4	11993.7	12649.6	12818.6	3781.5	7686.95	7350.82	11964.5	8030.7	4100.24	7972.74	6030.73	3873.01	17542	6337.98	15459.7	8129.79
7405			Azelastine;Azelastine	8.21109301435323;6.90183386425266	MS1 mz matched	380.901	673.331	22764.7	24326	24659.3	22796.6	35151.7	37868.3	25813.7	18658.6	42055.1	32021.8	26697.9	26976.8	19819.4	34260.8	29107.2	31265.1	31155.1	46900.4	32070.5	57530.3	40161.7	28339.5	26269.2	34450.4	12331.1	27065.4	28535.7	3774	33902.7	25325	36321.9	22883.7	27564.2	27626.9	27550.1	29783.9	29897.4	39427.3	27050.9	44325.7	24933.2	97976.8
7417			3,4,5-trihydroxy-6-(5-hydroxy-1-oxo-1H-isochromene-3-carbonyloxy)oxane-2-carboxylic acid;3,4,5-trihydroxy-6-(6-hydroxy-1-oxo-1H-isochromene-3-carbonyloxy)oxane-2-carboxylic acid;3,4,5-trihydroxy-6-(7-hydroxy-1-oxo-1H-isochromene-3-carbonyloxy)oxane-2-carboxylic acid;5-[(6-carboxy-3,4,5-trihydroxyoxan-2-yl)oxy]-1-oxo-1H-isochromene-3-carboxylic acid;6-[(6-carboxy-3,4,5-trihydroxyoxan-2-yl)oxy]-1-o…	-22.2400724628655;-22.2400724628655;-22.2400724628655;-22.2400724628655;-22.2400724628655;-22.2400724628655;-9.38519094557336	MS1 mz matched	381.045	59.353	13579	12200.1	14500.5	15916.8	14351.5	12077.6	13941	14559.8	14684.6	15532.2	3990.41	5151.62	3812.29	5661.15	3824.24	5988.11	23590.1	25564.4	15028.6	24194	23963.1	7719.22	3275.49	20257.3	12179.4	15627.1	8567.59	12223.5	8779.27	26882.4	5070.81	7461.43	7472.71	8294.24	11867.7	8259.55	7005.22	3687.9	18001.2	15212.2	10074	6197.42
7432			16b-Hydroxystanozolol;3'-Hydroxystanozolol ;4b-Hydroxystanozolol;Sodium 2-O-L-rhamnopyranosyl-4-deoxy-alpha-L-threo-hex-4-eno-pyranosidurote	10.5206626076406;10.5206626076406;10.5206626076406;8.42418135116027	MS1 mz matched	381.187	101.558	134937	139422	132742	139545	141607	152303	133565	128242	128284	130473	17783.9	35615.4	18945.4	21608.7	20016.6	10699.6	68974.5	90366	90550.1	74271.7	85219.1	68443.7	125351	83312.6	99610.2	116109	112212	88385.9	99802.2	256684	168185	158107	175951	162209	270665	200154	175527	169794	205026	222009	331857	307933
7435			Sorbitan laurate;13-(2-Methylcrotonoyl)oxylupanine	-7.33258061482387;21.3733473204127	MS1 mz matched	381.209	25.212	10776.7	19243	15101.6	7095.04	8299.62	9251.3	15852.6	13712	16439.8	15238.5	13724.2	15320	5643.69	11333.2	9807.14	8995.65	33133.5	22404.9	15399.4	25654.4	14828.8	12228.2	12201.1	12717.4	26006.9	19148.4	17457.6	18213.5	7549.89	9635.73	17246.2	6034.38	22324.9	17318	20277.1	6999.3	19738.9	2736.54	20670.2	22173.6	8796.02	32861.6
7459			Lilaline	-11.3586	MS1 mz matched	382.096	380.789	3456.61	4947.31	4571.33	4796.15	4476.71	4183.33	6308.48	5043.15	5087.69	4734.86	1367.65	1398.6	1432.3	1092.86	3713.38	2371.65	2307.36	959.466	2751.76	2390.17	2673.67	4151.52	4442.2	5338.61	3000.81	3591.46	2406.51	3801.09	3017.85	2504.28	2752.78	8383.57	6027.19	3604.1	5901.09	6924.68	6446.47	4692.67	7336.18	5299.84	13587.1	4468.89
7463	N-Acetyl-D-lactosamine	0.6841			MS2 forward	382.131	330.472	18586.9	22785.7	19496.1	22660.8	28711.3	21028.4	25273.5	25876.5	26193	21475.1	1573.98	4654.61	4503.44	4085.52	7877.46	3178.24	1903.24	1231.45	1882.04	5706.71	5467.06	5758.84	22555.8	25319.6	22573	16887.6	12917.7	19738.7	73722.7	59685.7	81559.9	30108.6	48932.1	55162.1	56476.7	71004.7	57083.7	119717	25460.4	55151.3	14868.4	24933.8
7491			5,6-Dimethoxysterigmatocystin;Tetracenomycin F2;Decaketide tricyclic intermediate;1'-Hydroxyversicolorone	23.5882978542896;23.6338618195313;23.6338618195313;23.6338618195313	MS1 mz matched	383.094	49.069	25870.8	17097.5	28717.5	26455.9	30064.1	35632.4	20493.4	21540.6	18319.5	20191.4	7041.62	18085.4	16794.8	6861.87	13573.2	10008.3	21327.7	20111.2	23976	31775.5	28510.5	37336	18322.3	32544.8	24455.9	46197.2	32499.4	39641.1	27891.4	13440.4	14919.5	28914.6	32269.5	17271.3	30867.2	23738.5	15335	19369.9	41582.7	12998.3	10389.4	21029.3
7497			S-Adenosylhomocysteine;S-Adenosyl-L-homocysteine	1.07127537831966;1.04133691001308	MS1 mz matched	383.115	425.295	3926.76	5579.12	4104.04	4607.93	3988.27	4609.33	2879.47	5332.34	5562.62	6402.65	1628.66	1935.39	3545.16	1286.45	2091.01	1822.87	2061.63	1426.72	2370.63	3709.13	1953.01	1577.82	2314.04	2599.3	1832.98	5966.04	2500.99	3955.3	2424.06	1892.66	2542.05	2077.61	2289.7	2505.56	2769.44	3575.26	6086.7	2182.87	3394.97	2748.66	2055.53	1844.45
7498			S-Adenosylhomocysteine;S-Adenosyl-L-homocysteine	1.07127537831966;1.04133691001308	MS1 mz matched	383.115	257.869	9269.6	11806	10007.4	12043.1	10764.2	13423.3	12195.3	9361.21	9955.92	10405.6	8715.58	8244.51	7274.83	6961.6	6053.05	7396.4	16113.3	20476.7	14588.3	18825.9	26499.3	23789.3	16646.6	16242.9	22163	22687.9	22803.5	20952.5	11906.2	8647.38	7201.43	8351.08	7033.91	7281.7	6384.12	8734.05	8389.15	7963.49	10353.8	9478.56	3121.99	5059.41
7528					Unmapped	384.052	315.937	4283.87	4309.1	7199.2	6604.1	4258.52	6183.73	6321.93	5298.78	4626.34	6684.53	4638.84	5700.67	5548.17	4026.94	2533.48	2790.43	10689	11853.3	11165.6	11632.2	7759.58	6695.64	6903.69	5578.48	6806.56	9588.55	7956.27	8393.67	8084.6	2716.11	3267.44	6744.38	6392.03	3099.79	4439.92	4322.73	5534.61	4558.65	3330.43	4654.36	2935.64	3093.01
7565			1-O-Sinapoylglucose;3,4,5-trihydroxy-6-[2-hydroxy-3-methoxy-5-(3-oxobutyl)phenoxy]oxane-2-carboxylic acid;3,4,5-trihydroxy-6-[2-hydroxy-6-methoxy-4-(3-oxobutyl)phenoxy]oxane-2-carboxylic acid;3,4,5-trihydroxy-6-[4-(1-hydroxy-3-oxobutyl)-2-methoxyphenoxy]oxane-2-carboxylic acid;3,4,5-trihydroxy-6-[4-(2-hydroxy-3-oxobutyl)-2-methoxyphenoxy]oxane-2-carboxylic acid;3,4,5-trihydroxy-6-[4-(4-hydroxy-3-…	-0.768929355638114;-0.768929355638114;-0.768929355638114;-0.768929355638114;-0.768929355638114;-0.768929355638114;-0.768929355638114;-0.768929355638114;-0.768929355638114;-0.768929355638114;-0.768929355638114;-0.768929355638114;-0.768929355638114;-0.77695	MS1 mz matched	385.112	342.018	13215.2	22319.9	14202.6	16412.1	12648.3	15409.9	14290.4	11560.7	15919.8	12649.5	10512.4	12082.8	12531.6	9209.11	14140.4	8245.94	10889.7	19664	8443.4	21032.8	15695	18823.7	26263.4	22577.8	20715.4	26138.6	19633.9	28531.5	22397	24209	15423.8	18052.5	13553.5	12095	16213.2	13626.6	10844.8	22821.5	19542.3	14242.7	11200.4	19450.4
7566			Pyridaben	-15.3788	MS1 mz matched	385.11	239.013	11317.3	13319.7	15113.4	13328.5	13152.1	15144.2	13984.8	16250.2	13821.1	14407.4	11445	11491.2	5404.02	13083.3	13267.7	13518.2	6455.97	8644.43	5243.44	6379.22	5372	5283.72	10356.1	13856	10461.1	10760.5	9060.73	8826.54	23116.2	19543.8	33053.9	26707.6	32400.3	27197.3	40575.6	33426	28034.2	25942.2	32686.9	26056	52492.8	27221.4
7570			(1E)-6-hydroxy-1,7-bis(4-hydroxy-3-methoxyphenyl)hept-1-ene-3,5-dione;(1E)-7-hydroxy-1,7-bis(4-hydroxy-3-methoxyphenyl)hept-1-ene-3,5-dione;(1Z)-2-hydroxy-1,7-bis(4-hydroxy-3-methoxyphenyl)hept-1-ene-3,5-dione;1-(2,4-dihydroxy-3-methoxyphenyl)-7-(4-hydroxy-3-methoxyphenyl)hept-1-ene-3,5-dione;1-(2,4-dihydroxy-5-methoxyphenyl)-7-(4-hydroxy-3-methoxyphenyl)hept-1-ene-3,5-dione;1-(3,4-dihydroxy-5-me…	-15.4479029598716;-15.4479029598716;-15.4479029598716;-15.4479029598716;-15.4479029598716;-15.4479029598716;-15.4479029598716;-15.4479029598716;-15.4479029598716;-15.4479029598716;-15.4479029598716;-15.4479029598716;-15.4479029598716;-15.4479029598716;-15	MS1 mz matched	385.131	293.743	3168.1	5362.36	3778.39	3355.1	4837.68	4797.48	4596.34	3436.4	4696.17	5897.58	4171.47	3599.42	2868.44	2638.17	2987.09	3164.25	7443.26	8274.06	1074.11	8032.34	8267.19	2333.48	8286.36	11914.8	7426.46	3213.08	6404.82	7753.13	6265.66	10846.5	3960.03	5229.75	6133.22	7146.36	5177.79	6004.68	5578.02	6508.23	7492.64	11939.9	3219.39	3235.07
7574			11-Methoxy-vinorine	0.823771	MS1 mz matched	385.161	35.7625	5164.55	7805.19	5483.02	2896.64	9608.95	8444.4	5373.91	5986.02	5624.79	5332.04	3422.5	4332.82	5536.44	2374.49	5039.54	6003.33	4926.16	11366.7	9431.46	3308.06	8098.19	8903.21	10020.9	15445.1	9807.83	6946.63	6936.75	12158.2	9786.22	10950.6	16863.4	10596.2	17199.4	14234.2	21523.3	8692.72	12025.5	6925.45	14201.3	29560.2	24730.5	28496.3
7577			Citroside A;Corchoionol C 9-glucoside;Sonchuionoside C;	-5.35456179125301;-5.35456179125301;-5.35456179125301;	MS1 mz matched	385.182	124.43	50563.1	43813.5	50388.2	48567.3	49311.1	51349.3	44853.2	41889.3	39744.7	42059.9	40592.8	49749.4	47270.9	34652.8	39739.7	30928.4	43397	44554.5	46940.1	43932.2	74711.4	30231.2	31030.4	34616.5	35195.5	47868.1	44580.3	42149.4	37749	41407.9	37718.1	72169	61483.2	67003.5	80277.6	51172.8	50243.3	56785.3	34045.2	53720	99000.2	54443.6
7580			Cryptomeridiol 11-rhamnoside;Glycerol trihexanoate;Mangalkanyl glucoside;6-Deoxyerythronolide B	-2.17181470289152;-2.17181470289152;-2.17181470289152;-2.07110732780998	MS1 mz matched	385.255	37.8875	37344.3	51352.2	36835.1	37523.2	44655.3	49478.2	50086.9	41479.7	46539.7	47966.9	11328.6	11540.3	8939.11	7088.14	5732.33	7534.48	21784.7	27036.4	57569.7	3105.44	15521.4	12634.3	1138.08	8659.3	3851.65	35337.2	56922	32192.1	1794.38	1135.44	6488.74	28056.8	30573.5	23057.4	101983	57619.1	60702.6	10086.1	4938.39	4874.24	14504.5	12138.3
7594			(R)-2-Hydroxy-7,8-dimethoxy-2H-1,4-benzoxazin-3(4H)-one 2-glucoside;HDMBOA-Glc;Lomefloxacin hydrochloride	-6.57657242242312;-6.57657242242312;-5.42472917050283	MS1 mz matched	386.104	106.738	112232	114522	120252	113468	119003	122863	123791	107734	115148	115789	22495	64319.4	90174.5	127117	142071	141435	78424.1	26470.5	15677.8	273843	252907	154123	121774	432974	282579	36155.2	52408.7	108587	143208	142812	216496	192614	228060	201783	205081	172504	78487.5	117107	341390	79191.3	234473	161154
7616			Phosphoribosyl formamidocarboxamide;1-(5'-Phosphoribosyl)-5-formamido-4-imidazolecarboxamide	-4.54737097731689;-4.64407660330055	MS1 mz matched	387.034	36.496	105285	71700.1	111163	125828	86221	82147	77297.8	92220.3	68198.5	72590	35739	26966.3	56144	85234.2	181982	176807	31024.9	31078.2	9298.17	340552	312849	139973	74959.5	389489	309663	101864	51210.7	48511.8	327958	105756	249043	50491	59330.4	36691.1	37977.6	39688.4	24749.5	144451	784270	67960.2	293849	313389
7631			N5-Dinitrophenyl-L-ornithine methyl ester	5.89996	MS1 mz matched	387.141	41.6825	16299.2	12573.1	15534.1	19033.5	22335.2	18331.2	19350.2	14534.1	18719.6	16384.3	6219.32	12308.7	13353.3	12903.2	7653.59	8185.91	34550.8	30690.9	29170.4	26952.3	40718.9	40873	4855.56	23868	21668.8	24744.3	27322.6	27977.2	10389.3	2599.47	9077.91	14024.1	13230.6	9854.62	8239.64	5436.67	9236.58	5285.88	16391.2	8511.25	4443.73	6288.29
7635			(S)-Cajaflavanone;Albanin D;Gancaonin Q;Honyucitrin;Kanzonol Z;Licocoumarin A;Mammea A/AB;Mammea A/BA;Mammea A/BB;Mammeisin;Rubraflavone A;Xanthohumol E;Mammeisin	9.78905742317412;9.78905742317412;9.78905742317412;9.78905742317412;9.78905742317412;9.78905742317412;9.78905742317412;9.78905742317412;9.78905742317412;9.78905742317412;9.78905742317412;9.78905742317412;9.84789919695084	MS1 mz matched	387.161	281.964	12887.8	11604.6	11034.2	11247.7	11432.3	12867	12465.6	12433.2	12143.7	12462.5	17497.7	13230.7	11707.7	21256.8	12753.7	24968.9	21850.7	43009.9	21501.8	20529.9	34368.7	11023.8	4050.96	7991.65	7101.76	17049.8	12352.9	14968.3	3563.64	1881.36	4390.82	11306.7	14289.7	10215.1	9645.77	6814.11	8425.43	3298.74	6906.68	7332.66	5380.88	2626.14
7642			3-keto-Digoxigenin;11beta,21-Dihydroxypregn-4-ene-3,20-dione 21-acetate;6beta,17beta-Dihydroxyandrost-4-en-3-one diacetate;11alpha,17beta-Dihydroxyandrost-4-en-3-one diacetate	-11.905725567298;-11.9724386632275;-11.9724386632275;-11.9724386632275	MS1 mz matched	387.22	245.139	1225.4	1724.64	1332.18	1631.11	1211.05	2024.41	1519.96	1741.08	2025.37	1700.59	2010.96	1523.89	717.148	1033.26	1063.04	595.427	2824.92	4123.66	3683.3	917.186	825.892	1442.2	165.424	70.6227	401.993	1578.66	2691.17	1945.34	82.4131	53.7757	115.742	526.85	485.595	292.173	360.78	278.014	728.345	197.299	209.238	178.433	343.408	24.7103
7647	Meloxicam	0.45135			MS2 reverse	387.991	150.014	1861.48	2290.82	1010.3	1546.96	1519.77	1602.09	1781.69	1732.2	1355.19	1569.25	1008.42	644.651	917.156	1558.32	2034.53	1301.38	992.565	1197.06	1052.1	2990.91	3169.18	1322.86	1025.44	1256.18	2254.11	1651.28	1161.08	985.56	1922.92	1586.82	1095.02	1225.17	1403.54	1793.54	1339.65	1449.8	1855.49	1154.03	6434.05	1498.72	2208.26	1154.09
7663			Gemifloxacin;Seetnine	2.74341561211318;8.99401897745951	MS1 mz matched	388.144	360.579	3216.27	3012.17	3989.04	2569.37	2853.63	3625.56	3265.54	4011.9	2765.61	3831.05	2583.97	6206.4	5179.2	7715	13088.6	5284.97	3591.21	1819.98	6282.14	6776.85	5814.45	7476.67	2017.94	3834.7	2060.31	4107.43	3559.62	3773.19	3150.08	4796.77	2583	4273.41	5416.32	1484.49	5020.67	4569.82	6333.4	3518.25	7072.88	4376.24	5741.27	2808.7
7696			Mesuagin;Loganin	5.70375159962751;-9.35762058236983	MS1 mz matched	389.149	173.851	64857	53850.6	71692.1	73617.1	68756.8	69506.1	61966.7	53885.2	52858.8	46121.7	54108.8	63990.3	71480.4	68396.6	62687.5	51206.7	42357.6	58698.1	48160.5	55439.3	42470.5	67147.3	50973.1	51169.8	66133.9	69423.6	65555.4	51122.5	62560.3	57276.9	50857.6	58700.5	65572.2	51765.9	61709.6	61696.8	41473.8	68308.2	59825.8	38030.4	41926.2	59630.5
7740					Unmapped	390.926	116.472	2535.16	2782.5	2347.84	2999.15	2501.03	2523.32	2560.72	1973.54	2760.41	2634.62	1760.05	1641.15	1481.48	1546.14	1593.88	1570.65	1494.67	1586.47	1600.03	1442.38	1655.28	1605.64	1711.13	1518.42	1247.03	1422.84	1545.42	1691.14	1414.4	1433.64	1653.01	1514.74	1581.85	2113.29	1946.44	1143.5	1606.79	1799.38	1951.55	452.062	2337.87	1361.1
7741					Unmapped	390.977	575.808	5672.98	4370.62	4565.32	7642.91	5752.46	3884.66	5723.55	4403.27	5480.24	6019.2	2220.13	4041.55	4376.46	2571.14	5818.32	3145.43	5687.8	1889.6	3261.45	6945.86	5732.15	5745.05	9032.79	7437.16	7283.65	7796.03	6724.52	9074.17	12032.1	7820.57	5724.53	7572.35	7475.43	4255.37	3719.92	5041	5257.88	8002.74	8555.55	5996.5	3757.53	2527.75
7743			beta-D-3-[5-Deoxy-5-(dimethylarsinyl)ribofuranosyloxy]-2-hydroxy-1-propanesulfonic acid;	2.20554346569985;	MS1 mz matched	391.013	321.812	15435.5	16951.5	18382.8	17107.5	20308	21166	20161.6	17921.7	21664	18268.2	55879.3	39772.6	43241.2	27673.6	51076	34782.1	17985.1	27538.1	25079.6	23654.7	13595.7	22267.6	20953.3	10053.3	17713.5	25135.4	19158.7	19009.2	13544.6	13364.6	4663.93	12745.5	8478.47	8397.85	12035	7790.03	8985.61	9245.32	9118.24	7606.7	5239.88	4962.64
7744					Unmapped	391.039	295.715	5218.92	7325.36	7133.49	9024.68	9296.76	8689.87	10521.9	7433.32	9042.99	10579.8	9269.44	9761.4	8129.53	10072.9	31553.4	27531.5	7624.39	2685.9	6045.22	45920.3	32846	15510.3	10132.9	27319.5	20273	12083.5	4956.23	11442.9	19110.3	13062.9	14089	4390.43	5721.86	3487.13	4646.22	3738.56	3486.77	12672.2	47451	5328.1	15113.8	8482.48
7745			Epithiemycin E	10.2111	MS1 mz matched	391.039	150.674	4039.16	5662.42	6290.48	7061.72	6403.49	8757.51	7168.82	4951.42	6056.01	4371.23	1068.54	1299.87	1994.58	1550.33	1224.96	878.515	1612.34	2024.16	1642.89	1632.53	1905.03	3035.49	1340.07	1807.23	2717.26	3196.13	3588.78	3294.14	3002.04	1986.35	1649.48	4870.96	4655.98	4494.57	3530.44	3525.18	2736.42	2032.65	3106.16	2007.01	1899.44	2173.29
7764			(1R,2R,4S,6R)-2,6-Fenchanediol 2-O-b-D-glucoside;(1R,2S,4R,5S)-2,5-Fenchanediol 2-O-b-D-glucoside;(1R,3S,4S)-1,8-Epoxy-p-menthan-3-ol glucoside;(1S,2R,4R)-p-Menth-8-ene-2,10-diol 2-glucoside;(1S,2S,4R)-1,8-Epoxy-p-menthan-2-ol glucoside;(1S,2S,4S,5S)-2,4-Thujanediol 4-O-beta-D-Glucopyranoside;(2E,4E,7R)-2,7-Dimethyl-2,4-octadiene-1,8-diol 8-O-b-D-glucopyranoside;(4R,6S)-p-Menth-1-ene-4,6-diol 4-g…	-10.54627928592;-10.54627928592;-10.54627928592;-10.54627928592;-10.54627928592;-10.54627928592;-10.54627928592;-10.54627928592;-10.54627928592;-10.54627928592;-10.54627928592;-10.54627928592;-10.54627928592;-10.54627928592;-10.54627928592;3.6125122975427	MS1 mz matched	391.193	117.814	96769.2	78224.3	93665.8	86606	99171.8	48469.2	66363.5	91372.2	93235	100132	5080.61	8735.91	7321.43	12249.7	8581.88	8306.72	107154	112127	68016.6	81029.6	168739	93423.7	58312.2	196700	110258	107056	163277	185946	64963.8	16730.2	35554.5	81651.2	109421	67281.8	44556.1	62242.8	88243.6	13403	130297	42184.6	16759.4	15085.5
7769			10,11-dihydro-20-dihydroxy-LTB4;20-Hydroxy-PGF2a;6-Keto-prostaglandin F1a;Prostaglandin G1;Thromboxane B2;6-Keto-prostaglandin F1alpha;Thromboxane B2	-4.15627307140517;-4.15627307140517;-4.15627307140517;-4.15627307140517;-4.15627307140517;-4.05147534480452;-4.05147534480452	MS1 mz matched	391.221	43.577	75358.3	94200.8	87285.9	100723	91641.8	97801.1	98364.9	102440	90961.4	113773	102711	92548.2	80991.7	80773.1	59629.8	108442	61190.2	105575	62889.8	44742.9	67594.3	61400.4	82658.7	49250.2	38730.2	71420.1	52632.8	92930	51285.9	116345	301754	148056	192833	125157	306861	310421	318700	104487	109044	232133	262617	329572
7787			Ethidium bromide	4.83357	MS1 mz matched	392.079	306.829	3689.53	3242.38	2769.92	2979.34	4516.8	3170.99	2784.52	3201.33	2603.6	2125.44	3157.99	6316.08	5302.26	4847.07	2501.81	4384.85	6137.35	14948.3	4665.62	10959.8	9886.91	7874.22	2649.01	3146.82	4456.9	8438.22	6371.07	5152.33	2949.69	2106.09	1260.44	2731.99	1473.32	1827.23	1291.95	2431.8	1739.49	1121.41	1503.62	1148.7	904.5	1177.5
7799			Anileridine;Encainide;Encainide;Tebufenozide	2.61715087475953;2.61715087475953;2.55525671670935;2.55525671670935	MS1 mz matched	392.224	141.589	23844.7	39537.1	26911.9	18871.4	29462.4	31842.5	31529.9	33577.1	33608.1	24901	2819.64	3627.09	2964.2	974.056	1516.87	1627.82	8162.39	9961.09	8708.77	4439.34	5382.81	4677.23	7101.17	4369.72	4318.75	7675.9	7749.33	9918.28	1399.72	3088.5	5808.12	7324.64	8413.22	10474	48540.2	17410.5	24600	9910.32	6695.96	2008.67	6624.59	12861.3
7809			Tebufenpyrad;Ipcozole	-5.09202029507962;-5.09202029507962	MS1 mz matched	392.875	295.3	29151.1	19639.5	36039.2	38338.7	25336.5	25896.9	23278.5	16446.1	24858.6	25577.1	30194.6	28603.9	20192.1	32719.4	20145.9	23354.5	36410.6	7476.28	41103.6	27193	35723.9	73434	22089.3	30787.3	41246.5	67990.4	49048.2	36994	46826.4	18096.6	19163.9	62760.1	52499.2	19276	24554.1	19943	23809.5	25900.4	42541.4	23189.1	19890.4	15743.1
7813					Unmapped	392.938	406.335	4785.99	6893.26	5936.09	6026.18	6299.67	5699.2	7659.85	5005.44	5453.36	7494.51	7839.81	6378.21	4699.89	6252.9	4435.64	5958.33	6976.45	6955.89	9842.34	5458.48	5200.61	10291.2	7494.84	4554.91	4983.88	10575.6	7938.11	6368.52	6050.31	4513.04	3265.22	6464.38	3414.23	2523.59	5165.84	3999.75	4563.13	4189.92	3192.45	7110.8	2879.77	3328.15
7819			7-chloro-2-(3,4-dimethoxyphenyl)-3,5,6-trihydroxy-8-methoxy-4H-chromen-4-one;7-chloro-2-(3,4-dimethoxyphenyl)-3,5,8-trihydroxy-6-methoxy-4H-chromen-4-one;Epithiemycin F	-1.46911951486101;-1.46911951486101;-14.0433776889595	MS1 mz matched	393.045	39.913	23073.9	22979.9	24134.5	22922.3	25820.9	25864.8	23633.3	21482.9	21022.2	23655.7	54707.7	2229.76	4003.42	42125.1	54132	24483.4	119834	67165	54043.5	75087.4	51555.1	20248.3	5258.42	45549.8	48341.2	17905.2	22589.4	22298.3	4185.17	5039.75	29001.6	8166.19	2400.95	24482.6	1532.09	92352.9	52299	32217	32176.6	2227.89	24453.4	41875.2
7871					Unmapped	394.854	295.715	10431.5	9053.1	14279.6	16311.1	13486	13493.6	12574.9	8679.9	9837.98	12836.7	11556	14789.8	10328.6	10053.4	10984.5	12246.1	16942.3	5313.04	18068	13828	10995.1	10952.2	11516.1	7937.32	15712.5	21842.5	10671.1	15439	14909.5	9849.74	11646.9	9699.96	13560.7	10729.2	13794.2	10905.4	8679.23	12259.8	3847.47	7632.19	10357.2	9336.92
7879			3,4,5-trihydroxy-6-{[2-(4-methoxy-1-benzofuran-5-yl)-2-oxoacetyl]oxy}oxane-2-carboxylic acid;Methyl nogalote;Auraviketone;Aklanote;Nogalaviketone	16.5486207602026;-21.9253719849435;-21.9253719849435;-21.9253719849435;-21.9253719849435	MS1 mz matched	395.076	42.2785	6067.89	5937.67	6118.11	4088.5	4547.02	5475.04	3724.07	5958	3975.04	3104.61	1542.39	3949.7	3353.97	3188.23	3245.03	3428.27	2390.25	6300.51	5629.78	5278.01	8542.22	8137	2026.67	4038.09	4571.51	5582.3	6411.64	3911.98	2081.36	752.671	1858.07	2566.67	1096.9	3530.29	1573.6	2241.58	1844.59	2324.25	5311.57	3032.88	3443.56	1691.89
7884			6,8-Di-O-methylaverufin;Artonin L;	-23.986868473808;-23.986868473808;	MS1 mz matched	395.111	347.538	2332.24	2641.32	3951.62	3110.76	2852.01	3222.23	2921.6	3245.51	3833.41	2989.36	3571.01	2839.76	3078.17	2261.28	2482.36	3255.59	3469.35	4267.05	2951.4	3326.83	2718.33	2566.91	2267.18	2601.03	1991.83	4633.81	3396.95	2347.87	3252.45	1896	3262.13	3843.11	3421.17	2476.07	2130.72	1684.5	1628.72	1224.5	2811.92	1418.43	5009.5	2999.39
7912			Epinephrine glucuronide;L-DOPA 3'-glucoside;Penthiopyrad	9.38038732953927;9.38038732953927;-8.07511752779721	MS1 mz matched	396.086	157.558	21686	23359.5	16110.4	17273	19383.8	24492.6	18926.4	18959	22743	23982.7	4891.43	10743.5	10823.3	17156.4	4974.95	3934.67	17966.2	18426	22090.3	16755.8	21910.3	19168.7	22054.5	16338.8	28111.7	18926.3	10196	17754.1	32320.3	27517.5	29978.4	35180.8	46743.4	27687.9	31454.6	20056.3	14144.1	29058.9	35008.9	32045	20854.6	26415.1
7920			1H-Indol-3-ylacetyl-myo-inositol;Indole-3-acetyl-myo-inositol;Indole-3-acetyl-beta-1-D-glucoside	-12.3162298078687;-12.4586121935668;-12.4586121935668	MS1 mz matched	396.125	175.756	3933.99	3488.02	5936.74	4833.22	4902.55	4110.4	3939.99	3910.17	4270.52	3628.69	114.885	118.269	196.832	147.301	493.75	63.8663	237.442	80.549	0	662.654	563.066	448.913	2445.72	2019.44	1415.19	1205.04	1414.67	1505.58	19399.2	24796.8	20416.2	5248.36	4094.28	10706	14298	12864.7	13679	10925.8	13112.3	15305.3	1797.89	10568.8
7931			Halomon	-0.685416	MS1 mz matched	396.86	574.853	41031.4	59826.4	52583.4	59769.5	65796.2	65538.9	72021.6	64415.3	61399.2	59857.8	62467.8	58892	67283.6	39765.5	72962.7	61300.3	60626.5	70106.1	52048	60941.4	66648	47995.9	67239.6	75306.9	60414	54040.4	48468.1	72416.1	52020.5	63779.4	66268.4	47531.6	63176.1	71646.2	63764.2	69028.2	50540.3	61114	56596.3	57146.3	67877	70599.7
7958			2-(3,5-dimethoxyphenyl)-5-hydroxy-7-methoxy-6-(3-methylbut-2-en-1-yl)-3,4-dihydro-2H-1-benzopyran-4-one;Kanzonol M;L-365260	12.0575748238112;12.0575748238112;8.63842794469352	MS1 mz matched	397.178	245.364	3814	5104.5	4485.22	4986	4060.46	5583.19	6096.17	5476.87	6468.44	5521.51	3168.1	3108.81	3235.52	2857.2	3017.76	1785.37	4794.19	6897.79	5863.28	1648.59	1616.75	2101.93	1248.91	979.966	1085.02	7840.45	6347.51	3991.86	511.227	383.91	240.596	1499.72	666.201	1550.48	3194.07	1659.19	3128.4	1304.61	359.516	1010.38	1868.72	276.189
7959			3'-Hydroxy-T2-triol;Cinncassiol E;Cinncassiol E;Ptaquiloside	-12.7272111980446;-12.7272111980446;-12.8078241238892;-12.8078241238892	MS1 mz matched	397.182	266.25	8217.73	8186.85	8432.14	9777.99	8904.25	8058.87	10710.9	8728.37	7168.42	7246.32	109.382	648.024	254.193	421.056	91.6336	1345.71	8635.19	7175.34	1581.01	4372.07	5051.66	4922.1	5659.84	35371.2	17047.9	10203	14636.7	23689.1	9374.54	4690.52	25579.8	22467.1	44316	22188.2	22260.1	34073.5	26017.7	10701.8	40228.3	21048.3	28156.8	6398.75
7977			(6-carboxy-3,4,5-trihydroxyoxan-2-yl)[4-(2H-chromen-2-ylidene)cyclohexa-2,5-dien-1-ylidene]oxidanium;2-{2-[(6-carboxy-3,4,5-trihydroxyoxan-2-yl)oxy]phenyl}-1chromen-1-ylium;2-{3-[(6-carboxy-3,4,5-trihydroxyoxan-2-yl)oxy]phenyl}-1chromen-1-ylium;5-[(6-carboxy-3,4,5-trihydroxyoxan-2-yl)oxy]-2-phenyl-1chromen-1-ylium;6-[(6-carboxy-3,4,5-trihydroxyoxan-2-yl)oxy]-2-phenyl-1chromen-1-ylium;7-[(6-carbox…	-14.6579576199914;-14.6579576199914;-14.6579576199914;-14.6579576199914;-14.6579576199914;-14.6579576199914;-14.6579576199914;-12.7938218024846;-12.7938218024846	MS1 mz matched	398.102	155.333	32409.3	26958.9	31189.6	32305.5	36875.7	28727.3	29490.9	29552.9	25077.7	25192.1	10692.5	16711.1	18499	15943.9	14568.3	10378.1	20956.3	25295.4	24593.3	24542.3	25042.5	22677.1	22360.5	39468.2	28334.7	28501.1	27315.1	30423.8	21616.9	17346.7	26485.7	29138.4	43910.3	32184	30375.1	30170.5	22363	18512.5	35246.3	18142.8	16634.9	22706.2
7982			alpha-Acetolactate decarboxylase (enzyme preparation from bacillus subtilis recombinant);Pipazethate;Colchicine;N-Formyldemecolcine	0.770114038880103;0.770114038880103;-15.6079567460647;-15.6079567460647	MS1 mz matched	398.162	252.441	22043.3	28615.5	24879.8	26878.6	26418	30440.3	32583.2	34885.4	35632.4	31231.7	16559.2	19341	19777.2	19066	26928.5	20991.2	12135.9	12871.9	15374.6	11026.5	9773.44	12852.9	17764	10123.3	14623.8	24881.5	16205.5	16979.5	20907.9	17483.9	12578.5	25599.3	22291.6	24609.2	33317.9	27586.8	28184.2	30497.4	11677.1	23022.1	7234.12	10653.1
7989					Unmapped	398.813	295.829	5147.85	5893.08	6266.07	7122.06	6840.06	7947.78	7546.68	5434.49	7607.71	7003.92	6583.79	5982.2	6881.64	6885.3	5266.82	7300.28	7049.31	3432.82	8392.57	7098.67	8146.83	8283.23	7441.85	7127.22	6811.73	9046.75	7762.33	9169.55	6878.79	5566.39	6886.5	8667.62	7788.5	6083.75	7459.86	6436.26	7422.44	6930.34	6692.93	7739.68	6281.74	5921.57
7999			Gravacridonechlorine;Isogravacridonechlorine;Romucosine B;Triglochinin;TRIBOA-glucoside	-3.99841338002213;-3.99841338002213;-3.99841338002213;16.1521555330657;16.1521555330657	MS1 mz matched	399.099	177.024	11397.5	13009.6	11703	9996.44	11749.9	12365.5	11637.3	12625.5	12982.2	14583.5	1549.75	1246.41	991.697	1294.49	2125.04	851.317	3053.1	3261.15	1544.4	3803.44	3467.71	3222.79	16588.9	12097	7848.24	5481.14	4082.62	4119.7	53705.9	92654.6	83084.1	19453.6	19297.7	47714.7	52420.3	43475.9	60254.5	43141.8	34236.1	73021.4	14204.9	34674.7
8005			11-Methoxy-vinorine	0.823771	MS1 mz matched	399.141	35.713	5309.84	6211.6	1914.75	5269.56	4905.52	7024.43	6529.39	7006.59	7334.69	6958.5	1187.53	7764.28	7865.66	8320.38	3344.8	5086.21	6029.12	6434.29	5208.7	2741.8	9875.42	7169.15	5351.25	13696.9	13999.5	14118.5	14015.7	14451.3	6392.2	2475.99	10263	8482.1	8819.6	16740.4	11646.9	8825.07	12467.8	1560.67	16375.9	6484.15	12202.6	4379.09
8014			Armillaritin;Melleolide;11-O-Demethyl-17-O-deacetylvindoline	23.4444466116008;23.4444466116008;-4.5707169268317	MS1 mz matched	399.198	82.36	7825.29	11564.6	8080.84	8767.15	10087.3	8606.21	8928.64	8637.65	8552.65	10909.3	987.49	1723.85	1039.77	924.513	895.257	1859.7	2188.24	8570.51	2665.69	1939.12	3077.12	2462.96	3363.91	4599.14	11863.4	5329.01	10749.9	9143.52	4429.95	3058.17	3338.84	4176.92	10136	675.417	34919.9	9640.03	21024.7	5083.66	6541.54	8693.25	18851.7	6343.16
8020			Linocinnamarin;Oenanthoside A;trans-isoeugenol-O-glucuronide;Methyl-2-alpha-L-fucopyranosyl-beta-D-galactoside	-3.52603921185676;-3.52603921185676;-3.52603921185676;0.881513688404248	MS1 mz matched	399.344	48.1945	7973.59	10609.3	7944.19	6643.53	6929.26	6364.65	8080.04	9967.3	9799.24	10346.7	1509.67	3540.17	4512	1211.11	3097.17	2459.32	23016.6	17295.7	21065.2	19911.8	31359.7	16040.1	21931.3	34043.3	18342.7	12778.4	17209.1	24017	15838.8	18552.3	16866.9	18580.6	17138.2	40532.5	54640.8	41064.6	39113.7	22483.6	22585.1	82386.9	37427.2	51091
8028			Zopolrestat	4.53401	MS1 mz matched	400.045	231.06	1510.45	4712.37	4537.91	5283.61	4765.66	5451.5	4692.02	5347.19	4736.11	5260.6	1428.24	711.95	588.479	1496.42	1795.34	604.337	6259.87	7880.97	3731.63	3853.58	1808.77	6183.72	6896.88	4781.02	4446.9	5175.05	5987.3	3919.74	1969.27	1884.57	1736.91	3546.6	4484.37	1863.8	2143.72	2764.72	2264.38	2169.2	1875.45	1305.95	537.311	619.889
8058			6-Thioxanthine 5'-monophosphate;6-Thioxanthylic acid;6-Thioxanthine 5'-monophosphate	-0.448924720614918;-0.448924720614918;-0.526289198036939	MS1 mz matched	400.992	73.978	26995.8	24479.9	25844.1	30734.8	29204	31981	26091.7	32719.7	19735.5	23592.4	5381.98	6659.35	5931.53	4237.78	4374.53	3661.39	30193.3	24407.5	14300	25686.5	31436.8	21419	29258.4	46416.7	26291.4	31004.1	28180.5	34484.5	42364.3	40175.2	45245.5	36589.4	33337.6	27727.8	22032	37462.7	28784.4	23598.4	43094.8	16180.5	2165.26	19061.5
8070			3,4,5-trihydroxy-6-[2-hydroxy-3,4-dimethoxy-5-(3-oxopropyl)phenoxy]oxane-2-carboxylic acid;3,4,5-trihydroxy-6-[2-hydroxy-5-(3-hydroxyprop-1-en-1-yl)-3,4-dimethoxyphenoxy]oxane-2-carboxylic acid;3,4,5-trihydroxy-6-[6-hydroxy-2,3-dimethoxy-4-(3-oxopropyl)phenoxy]oxane-2-carboxylic acid;3,4,5-trihydroxy-6-[6-hydroxy-4-(3-hydroxyprop-1-en-1-yl)-2,3-dimethoxyphenoxy]oxane-2-carboxylic acid;4-Hydroxy-5…	8.53932246892776;8.53932246892776;8.53932246892776;8.53932246892776;8.53932246892776;8.53932246892776;8.53932246892776;8.53932246892776;8.53932246892776;-4.86096742875505	MS1 mz matched	401.12	39.005	16851.8	14406.4	12345.9	13424	15321.5	12487.1	17267.1	13618.2	15912.1	13684.4	3399.57	8538.1	7019.15	6346.26	6109.13	2726.93	23717.3	22284.9	22301	10053.8	21759.1	30402.1	4806.82	20872.9	20308.1	19404.2	19785.5	25424.1	15034.3	2981.74	11245.1	9247.1	9328.51	15913.3	14618.7	7724.81	13663	1248	14617.2	11059.4	14161.7	10379.1
8075			Bufotenine O-glucoside;20,21,21-Trifluoro-3-methoxy-19-nor-17alpha-preg-1,3,5(10),20-tetraen-17-ol	2.49440788244549;-1.91162450668431	MS1 mz matched	401.141	139.707	36829.1	29500.1	32882.7	38053.7	35272.9	35532.2	32588.2	29335.9	26663.2	29511.5	23015.6	41156.8	30499.6	35901.8	27666	26968.3	128111	124507	117419	118649	174123	127057	11409.9	32588.8	29867.8	102352	67436.6	49032.9	15509	12114.2	6351.25	18047.1	17700.2	13214.4	13475.1	11708.2	9462.22	5534.53	17089.5	14028.7	8542.21	9530.91
8086			Sorbitan palmitate;	-12.7743568774764;	MS1 mz matched	401.286	87.436	5045.57	4964.86	6350.7	7738.98	7250.19	6722.43	6134.71	5563.35	4780.27	4930.45	13397.1	14413.2	11577.1	8303.88	11755.3	9445.06	5821.27	8297.96	4948.72	6535.76	4859.75	6574.04	3855.83	3524.39	6758.26	7165.23	6891.92	5667.16	4621.21	6335.39	3591.91	3960.51	3867.08	3859.91	4648.05	3065.88	2444.82	2772.21	4627.35	2587.39	2669.33	4679.69
8099			Ochratoxin A;Ochratoxin A	3.68832898164532;3.60149775869162	MS1 mz matched	402.084	285.226	102838	88643.2	160337	158167	94712.4	105410	130234	119120	98879.8	80961.9	20626	40088.2	72025.8	45129.8	31418.2	40528.5	40885.6	107562	47632.4	77291.9	82276	78918.6	193267	145887	322824	151518	154040	243049	288249	176104	110296	179857	135025	114319	171168	128893	93894.3	128387	161812	106290	258507	234325
8103			Ochratoxin A;Ochratoxin A	3.4407368431354;3.35390564168035	MS1 mz matched	402.084	258.592	109088	71659.7	142017	121351	144721	144955	122175	86210.5	76813.3	72027.6	26663.8	44855.2	239756	49929.3	26698.6	30953.8	35288.5	84423.7	28503.5	77424.4	43360	91667.4	92460.5	43950.9	164699	230541	216815	152913	172776	96149.1	87795.1	125227	86852.8	74542.7	116717	148419	76303	134696	122695	60194	88363.5	76088.2
8113			Perphenazine;Perphezine	20.1704825396108;20.197520268549	MS1 mz matched	402.157	327.838	2163.58	1640.15	2796.39	2745.98	3141.76	2772.75	3663.6	2203.19	2411.25	3283.49	633.868	1425.33	1202.63	1501.79	2279.78	1393.87	1735.02	873.361	1904.27	2286.95	2032.08	3968.72	4985.3	3493.94	5423.17	4065.62	3374.65	5750.89	7630.56	3241.78	3331.37	4959.6	3378.71	2345.07	6142.13	6255.83	5417.85	3985.49	2978.9	2612.37	6915.2	2750.12
8123			Hexachlorophene;Hexachlorophene	23.3908689851907;23.3802212158555	MS1 mz matched	402.859	342.474	16228.7	16735.9	15300.7	19907.7	19230.4	15557.5	17422.8	14279	17904.6	19699	13352.8	18935.2	15871.2	14989	9364.32	13331.6	14656.1	22130.3	12407.5	21268.9	19957	21077.2	20468.3	17629	22947.3	13024.1	13510.9	22877.6	11117.4	16770.4	19378	11146	15325.2	15164.1	22044	20755.3	21509.1	20247.5	14282.7	27930.3	11883.7	16967.1
8128			3,4,5-trihydroxy-6-{[2-oxo-3-(2,3,4,5-tetrahydroxyphenyl)propanoyl]oxy}oxane-2-carboxylic acid;6-[3-(2-carboxy-2-oxoethyl)-2,5,6-trihydroxyphenoxy]-3,4,5-trihydroxyoxane-2-carboxylic acid;6-[4-(2-carboxy-2-oxoethyl)-2,3,6-trihydroxyphenoxy]-3,4,5-trihydroxyoxane-2-carboxylic acid;6-[5-(2-carboxy-2-oxoethyl)-2,3,4-trihydroxyphenoxy]-3,4,5-trihydroxyoxane-2-carboxylic acid;6-[6-(2-carboxy-2-oxoethy…	-7.6488812451118;-7.6488812451118;-7.6488812451118;-7.6488812451118;-7.6488812451118;-16.086620262996	MS1 mz matched	403.05	295.096	4503.19	3475.76	5415.95	4962.82	5248.85	5083.64	4211.45	4593.9	4218.05	6231.52	2948.88	2516.66	3633.18	6748.73	16988.3	17708.1	2780.07	2344.35	1977.31	27547.5	28475.6	9274.21	5327.68	23722	13085	5163.65	2697.79	5883.82	15447.2	6919.03	10375.8	4420.99	2415.55	2224.43	725.673	1780.37	2525.49	7339.08	48532.7	3006.54	19097.9	7679.75
8152			7a,12a-Dihydroxy-3-oxo-4-cholenoic acid;Lovastatin;Lucidone C;Lovastatin;7alpha,12alpha-Dihydroxy-3-oxochol-4-enoate	22.2759684203791;22.2759684203791;22.2759684203791;22.2123934741635;22.2123934741635	MS1 mz matched	403.265	75.354	15171.6	19679.3	18004.3	20730.7	23725.8	17365.3	15419.5	20814.1	17377.4	15226.1	33138.6	37489.9	41627.1	40823.9	36736	33658.5	15806.1	19741.6	14489.9	14062.2	11772.6	16280.9	14409.8	6152.04	13134.8	19301.4	19709.9	17049.7	11467.6	8880.18	5399.94	12854	15435.9	11340.1	19861.3	14642.4	12053.9	17227.3	5117.55	7875.67	3107.74	11369.1
8153			7a,12a-Dihydroxy-3-oxo-4-cholenoic acid;Lovastatin;Lucidone C;Lovastatin;7alpha,12alpha-Dihydroxy-3-oxochol-4-enoate	20.6631301258311;20.6631301258311;20.6631301258311;20.5995552821493;20.5995552821493	MS1 mz matched	403.265	47.171	31811.8	27124.6	34535.9	34981.3	41442.3	37950.8	34594.2	27012.3	27778.9	23299.4	10159.5	13660.1	10629.4	9596.47	8865.07	5152.41	10348.4	14467.2	14479.8	6803.97	7991.74	13910.1	5334.04	4513.15	3479.76	21575.9	26217	22290.7	3011	4165.65	4820.03	16979.1	16954.7	12746.5	43412.7	11298.9	19599.5	8792.88	10102.9	4869.17	6074.03	15119.2
8164			Cephaloglycin;Cefaloglycin	1.13552361826011;1.0269082041072	MS1 mz matched	404.1	439.029	24671.1	29039	29772.2	34918.6	32213.9	27804	29607	25065.9	34119.5	27686.8	25795	16427.1	23083.1	15938.7	24121.7	17575.7	16371.1	11967.9	22736.1	19989.9	21262.2	25918.5	37675.5	34380	27793	32278.3	24852.1	35878.4	37339.6	14691.7	24121.4	31950.4	33758.8	20552.3	30135.4	32719.4	39174	28508	28612.1	39655.8	26901.9	23260
8165			2-(2,3-dihydroxy-4-methoxyphenyl)-3,5,7-trihydroxy-6-methoxy-3,4-dihydro-2H-1-benzopyran-4-one;2-(2,5-dihydroxy-4-methoxyphenyl)-3,5,7-trihydroxy-6-methoxy-3,4-dihydro-2H-1-benzopyran-4-one;2-(3,4-dihydroxy-5-methoxyphenyl)-3,5,7-trihydroxy-6-methoxy-3,4-dihydro-2H-1-benzopyran-4-one;2-(3,4-dimethoxyphenyl)-3,5,6,7,8-pentahydroxy-3,4-dihydro-2H-1-benzopyran-4-one;3-(3,4-dihydroxy-5-methoxyphenyl)…	-6.68013566707979;-6.68013566707979;-6.68013566707979;-6.68013566707979;-6.68013566707979;-6.68013566707979;-6.68013566707979;-6.68013566707979;-19.5009889198125	MS1 mz matched	404.1	392.204	175679	200358	170018	178195	186395	221488	181813	200671	191883	158448	71154.9	91644.5	165583	79160.8	81478	97121.7	105283	98798.3	63537.9	162252	115253	87480.6	212038	159420	205309	156385	153842	230393	55295.4	139211	134740	146234	141220	68413.7	212622	207394	248101	223209	157954	163101	232474	178085
8166			Cephaloglycin;Cefaloglycin	4.06171861171159;3.95310287972916	MS1 mz matched	404.101	342.467	6.67891e+06	7.38532e+06	6.87311e+06	7.48566e+06	7.08467e+06	7.06395e+06	7.23252e+06	6.50372e+06	7.01895e+06	7.09963e+06	5.71958e+06	6.32423e+06	6.37935e+06	6.74192e+06	5.90915e+06	5.28756e+06	6.51183e+06	7.10641e+06	5.77256e+06	7.4165e+06	6.94276e+06	6.67774e+06	8.06015e+06	7.60734e+06	8.48784e+06	7.34179e+06	7.47556e+06	8.06266e+06	8.08924e+06	7.81471e+06	7.39403e+06	6.98747e+06	6.49007e+06	7.33659e+06	7.49398e+06	7.28756e+06	6.99034e+06	8.02279e+06	7.05808e+06	8.57414e+06	6.70283e+06	7.66128e+06
8167			Cephaloglycin;Cefaloglycin	3.25697796049338;3.14836231591809	MS1 mz matched	404.101	367.913	2.18038e+06	1.9865e+06	1.77833e+06	1.89418e+06	2.08591e+06	2.01602e+06	1.99212e+06	1.29843e+06	2.11026e+06	1.91976e+06	612520	702359	1.35829e+06	571808	547713	533821	758923	606597	718244	1.02787e+06	705352	786304	954062	808775	929271	2.13339e+06	1.83086e+06	2.10309e+06	1.27386e+06	602768	979523	1.04907e+06	904906	1.40989e+06	1.33152e+06	1.41008e+06	1.49305e+06	1.14042e+06	1.11361e+06	732821	5.23124e+06	725165
8175			11-Methoxy-vinorine	-10.1598	MS1 mz matched	404.188	124.02	6818.85	10505.3	8434.78	8141.35	8490.1	8363.49	8366.19	8309.47	8321.95	8864.72	7870.7	5473.45	6429.41	3895.05	4504.33	3825.32	8697.3	11622.9	13148.6	8817.32	8658.73	5923.27	1164.58	2314.09	1820.37	8251.17	5766.58	6734.96	863.718	849.622	1100.69	957.788	1223.5	904.812	2631.68	1758.68	1707.68	1106.42	1875.78	1130.85	3653.07	1327.11
8199			(E)-Oxyresveratrol 3'-O-b-D-glucoside;(R)-Apiumetin glucoside;2-{3-[(E)-2-(2,4-dihydroxyphenyl)ethenyl]-5-hydroxyphenoxy}-6-(hydroxymethyl)oxane-3,4,5-triol;2-{4-[(E)-2-(3,5-dihydroxyphenyl)ethenyl]-3-hydroxyphenoxy}-6-(hydroxymethyl)oxane-3,4,5-triol;3,4,5-trihydroxy-6-{3-hydroxy-5-[2-(2-hydroxyphenyl)ethyl]phenoxy}oxane-2-carboxylic acid;3,4,5-trihydroxy-6-{3-hydroxy-5-[2-(3-hydroxyphenyl)ethyl…	1.52095511875517;1.52095511875517;1.52095511875517;1.52095511875517;1.52095511875517;1.52095511875517;1.52095511875517;1.52095511875517;1.52095511875517;1.52095511875517;1.52095511875517;1.52095511875517;1.52095511875517;1.52095511875517;1.52095511875517;1.47737256189186;1.47737256189186	MS1 mz matched	405.122	173.851	4674.52	4205.53	4663.41	4747.9	4939.21	4095.58	3980.97	4206.83	2901.02	3653.07	4250.23	4154.38	4209.09	3466.89	4302.9	3590.7	4466.65	3093.41	3364.89	4373.71	2830.84	3529.58	3075.94	3372.5	4056.57	5285	4308.96	3279.32	3114.34	3540.48	2811.79	3680.77	4999.99	2765.28	3903.13	3304.75	2712.43	4417.2	4348.55	2696.2	3599.35	3791.04
8200			9-(3,4-Dimethoxyphenyl)-2-methoxy-1H-phenalen-1-one;Nifedipine;Miraxanthin-V	-4.36004212488977;7.22300150398658;7.22300150398658	MS1 mz matched	405.132	282.798	871.797	922.285	1135.02	1696.78	1276.87	1531.73	1447.17	1123.08	1333.85	1106.95	1682.98	1627.39	2022.17	2093.84	2425.19	2640.58	1974.59	1780.53	1831.4	2587.29	2976.06	1829.91	1007.42	1961.15	324.347	1890.23	2177.54	2323.59	1824.4	1375.67	1590.03	1688.94	659.2	1499.27	2513.01	1769.1	1727.36	1500.1	319.44	2401.92	2656.76	2740.49
8203			3-(3-hydroxyphenyl)-2-phenyl-4-[(E)-2-phenylethenyl]-2,3-dihydro-1-benzofuran-6-ol;Ipolamiide;10-Hydroxyloganin;Morroniside	-16.6979807314761;6.43263838881291;6.43263838881291;6.43263838881291	MS1 mz matched	405.15	46.0855	24972.9	29362.9	26317.8	29006.3	29162.7	29747	26043.6	19579.4	23528.2	18091.3	27170.6	39166.4	39091.3	43391	47934.8	35054.4	46460.1	49133.7	48272.8	53866	57575.4	74378.9	6686.73	21686.3	28215.1	50157.3	46328.1	35554.9	17870.7	7259.31	12905.6	18059.5	14374.6	12581.2	13756.7	11488.6	16787.5	9620.05	18773	3769.57	12354	11534.4
8223					Unmapped	406.035	156.651	56003.3	82000	55520.3	74776.8	77877.4	69549.8	70079.7	78305	71869.1	83042.2	17325.7	11216.7	13724.8	5565.84	8715.95	3979.99	34954.1	39302.8	32049.3	19828.8	16184.9	17098.3	15193.9	32090.9	10288	42648.2	36242.7	51778.1	8856.19	10237.1	27095.6	28027.5	64213.4	49221.5	13603.1	25047.4	43899.7	12039.8	44796.8	25822.6	27919.3	18008.3
8228					Unmapped	406.094	210.563	1256.65	1704.42	1463.95	1695.29	1777.91	1354.02	1517.21	1545.17	1399.28	2576.14	447.403	945.843	361.882	597.4	739.826	654.385	4811.24	5861.48	3855.05	4485.26	5336.08	3729.18	366.225	2072.18	1055.75	5020.61	4736.74	2748.02	1492.63	140.237	599.397	796.792	691.362	654.363	389.969	590.525	537.414	165.276	1080.47	1192.73	69.0462	265.073
8245					Unmapped	406.878	27.12	2560.5	2895.23	2642.77	2013.18	3108.04	4612.3	3060.84	4064.18	3697.34	3324.8	2838.87	2300.1	1326.96	1812.22	3091.65	3470.72	2954.36	2366.22	3958.48	2118.74	3250.56	2149.54	3527.45	3433.57	2388.67	2609.48	1348.69	2681.28	3980.63	2743.59	2496.33	2404.94	2500.12	2856.1	2020.18	2491.01	2113.92	2315.8	2727.68	2749.93	2211.81	1458.72
8246					Unmapped	406.898	573.781	215082	172776	190882	225964	235758	219801	185464	206914	198033	152226	149259	190813	199227	184120	207443	176424	179694	182142	167077	194509	175907	203295	218263	208173	194769	181811	180220	189646	219104	192790	210304	183789	228663	183404	225448	213917	161224	191013	204735	152235	172083	207943
8253			6-Hydroxy-5-[(4-sulfophenyl)azo]-2-naphthalenesulfonic acid;	-21.202004485949;	MS1 mz matched	407	476.688	3581.37	3799.67	3904.28	6783.38	4975.54	4860.97	6116.94	3653.13	4875.63	4794.42	2479.03	2262.06	2274.59	1573.07	2954.64	1587.27	3647.36	1024.03	2547.73	3295.75	2196.33	4292.36	2769.32	7236.32	5805.24	8496.57	4118.69	5877.3	6106.92	2089.37	3391.2	4810.57	4356.55	3756.08	5531.35	3362.18	5725.65	4839.56	5332.06	4560.61	4860.05	3636.74
8261			2-(2,5-dihydroxy-4-methoxyphenyl)-3,5,6,7-tetrahydroxy-4H-chromen-4-one;3,5,7-trihydroxy-6-methoxy-2-(2,3,4-trihydroxyphenyl)-4H-chromen-4-one;3,5,7-trihydroxy-6-methoxy-2-(2,4,5-trihydroxyphenyl)-4H-chromen-4-one;3,5,7-trihydroxy-6-methoxy-2-(3,4,5-trihydroxyphenyl)-4H-chromen-4-one;IMP	8.2402395999014;8.2402395999014;8.2402395999014;8.2402395999014;11.2053799614689	MS1 mz matched	407.076	32.684	11128.9	9910.75	9798.29	9492.79	9911.5	9048.92	13559.5	9971.07	10772.5	11456.8	6863.3	7359.66	4949.75	7476.2	4109.07	10509	16172.2	23087.4	12095.3	15627.9	18693.1	7044.25	1573.69	5592.96	4001.82	8864.28	5971.7	5709.13	1718.31	1139.74	1833.53	1579.52	2263.74	1213.94	2205.77	1873.71	1337.48	1048.23	4489	2399.82	3158.99	1547.74
8272			Citroside A;Corchoionol C 9-glucoside;Sonchuionoside C;	-5.35456179125301;-5.35456179125301;-5.35456179125301;	MS1 mz matched	407.164	124.505	8396.17	9994.16	11368.2	10300.2	10656.9	10951.4	9716.57	9233.21	10161.2	9489.35	7761.2	7679.68	10399.7	7984.84	7916.92	6423.32	10682.1	9760.32	10456.7	7750.19	14620.1	5704.39	6573.12	6694.75	7225.59	8973.96	7295.69	9450.28	10433.7	5539.7	6907.94	12800.3	10251.8	15905.5	13648.8	9344.97	9936.26	9716.26	7469.13	11211.8	12097.4	10581.3
8275	Tamsulosin	0.4043			MS2 reverse	407.17	88.9755	27947.7	26785	25158.7	26448.7	29398.4	24097	26366	26170.3	24510.9	27867.4	10612.3	7555.7	7840.05	5267.49	7129.03	12115.1	11398.6	12753.9	23555.1	8913.33	16302.8	14901.7	3170.81	8805.58	8204.02	12128.5	13502.4	11925.5	3274.66	2174.55	5685.6	22705	18462.8	15324.2	85578.5	48846.9	38075.3	4450.14	6466.52	5035.77	21102.9	11726.2
8293			Salicyluric beta-D-glucuronide;	-19.5259716790957;	MS1 mz matched	408.019	41.173	17422.3	16948.4	15616.5	17975.8	17796.9	17921.5	16697	16187.9	18015.7	15833	15257.1	14285.7	10244.1	11014.2	9072.52	6418.92	53935.2	49620.7	29372.7	36449	41056.6	9796.81	2605.18	40501.1	14179.3	16115.2	8792.11	18208.8	8070.95	3572.57	5669.89	15410.6	21918.5	21025.5	12233.5	12923.9	8594.68	12252.8	23810.5	3609.96	4728	12220.2
8299			DU-6859	22.1149	MS1 mz matched	408.11	243.95	9280.3	10065.9	9355.83	8901.96	11004.5	9320.34	8779.26	11031.7	9300.85	9790.76	1594.43	2541.87	1819.54	2254.58	1815.74	1535.46	8322.19	7573.43	6164.86	7059.61	8419.66	6256.1	1373.24	7270.33	3637.76	8096.31	6433.45	4923.35	3052.29	1158.69	2175.34	3637.26	2560.86	2674.18	1692.68	2110.09	2036.22	1505.42	3560.77	2345.72	1630.62	1547.71
8329			Ceftibuten;Ceftibuten	-0.783590735718215;-0.843097731843505	MS1 mz matched	409.035	27.357	37614.1	39972.5	37388.3	32065.3	47247	38981.2	38215.9	39213.7	37297.3	39203.8	10951.7	18588.1	13681.1	25233.1	8941.57	13280.6	74069.7	85816.3	67953.8	60214.7	82432.8	33442.5	9536.73	69834.9	37980	60792.9	33892.4	42726	11037.1	7735.6	16442.2	27308.3	42635.5	41509.1	33351.7	25028.7	38715.7	13851.4	73383.7	25117.5	21192.4	22121.7
8347	1-Palmitoyl Lysophosphatidic Acid	0.9977			MS2 forward	409.231	235.709	18919.2	14564.6	17737.9	16701	17307.1	18012	17511.1	15225.5	16644.5	17264.9	25211.4	16807.1	16518.4	13762	8546.98	16983.8	9590.97	13167.4	15044.3	9189.3	12704.6	7929.51	12263.9	5677.88	5896.39	11656.3	11181.2	11623.7	4709.15	9601.96	7661.94	9313.17	10556.5	10303.4	21529.5	12511.2	16942.9	13526.4	7013.17	12247.1	12722.5	5689.34
8349			Nigakihemiacetal A;Coleonol	2.02569043502405;2.02569043502405	MS1 mz matched	409.231	46.232	13760.4	13935.3	12379.1	13841.2	12689.8	11182.3	13229.8	11938.8	10439.3	11852.2	3831.42	12695.8	4474.85	19059.1	14354.6	30683.6	22685.4	23286.9	13278.3	29467.7	29282.9	37391.3	28270.1	20205.9	17588.8	20035.2	16307.3	17354.4	18004.8	9820.65	32744.9	11559.8	12111.7	18657.5	13904.5	10004.9	18000.9	12139.2	13431.4	11449.3	25373.8	8813.42
8359			{11-hydroxy-16,18-dioxo-6,8,19-trioxapentacyclo[10.7.0.0nonadeca-1(12),2(9),4,10,13(17)-pentaen-14-yl}oxidanesulfonic acid;	-3.72513193635137;	MS1 mz matched	410.027	150.696	5653.27	11548.4	8224.39	7830.55	9164.37	8559.77	8308.2	7526.11	9389.52	8764.7	2593.18	1928.92	2068	961.659	1491.96	4209.1	5154.96	6586.43	5081.82	3482.24	2757.33	3555.2	6477.57	6658.69	4946.72	5972.64	4877.43	9497.34	5411.72	6717.49	7418.7	5260.05	6446.98	8873.12	7011.55	8499.14	11504.9	5656.23	5425.03	6942.83	2090.4	5694.89
8367			Gatifloxacin;Gatifloxacin	6.83869247236643;6.93038745656546	MS1 mz matched	410.138	26.781	21027.9	36896.7	23524.7	23683	28719.8	32182.6	32991.8	35742.7	37483.4	38945.2	47567.9	28078.6	27671.9	16523.7	30728.7	34727.7	41564	45076	36032.4	22385.3	40959.4	25979.5	37547.7	33219.8	22961.7	39613	19172.6	30990.3	11588.7	26684.3	30468.8	20168.2	32840.3	36330.4	30683.7	22146.8	31989.8	27649.8	37805.4	44449.7	24645.4	53847.8
8395			(1E,4Z,6a,8b,10a)-8-Angeloyloxy-10,15-dihydroxy-3-oxo-1,4,11(13)-germacratrien-12,6-olide;1,2-Anhydridoniveusin;2'-Hydroxy-3',4',5',7,8-pentamethoxyflavan;alpha-Peroxyachifolide;Carissanol;Diosbulbin A;Diosbulbin F;trans-Grandmarin isovalerate;Ailanthone;Tripdiolide;Euparotin;Eupatundin	-8.51543596876371;-8.51543596876371;-8.51543596876371;-8.51543596876371;-8.51543596876371;-8.51543596876371;-8.51543596876371;-8.51543596876371;-8.50719469404284;-8.50719469404284;-8.50719469404284;-8.50719469404284	MS1 mz matched	411.117	46.728	8017.22	7334.2	9722.8	10413.5	7706.73	8989.24	10460.3	6039.18	6572.8	7154.13	8087.46	10843	9130	9112.11	6935.36	9456.39	13674.9	10079.3	11980.5	11722.8	11457.7	18618.6	2100.71	6045.14	3982.55	10207.9	10629.3	7655.31	4877.88	1938.93	3203.14	2526.21	4184.35	2989.86	2499.43	4444.72	2657.18	1677.44	9771.86	2558.8	4441.71	3814.95
8398			Methylpicraquassioside A;Eupachlorin	2.55497597975905;22.0804704547278	MS1 mz matched	411.13	173.851	8417.19	7196.01	8510.72	7347.59	9150.81	10168.9	7783.65	6064.86	6313.54	5981.16	6660.4	8925.71	9021.46	8944.11	8143.38	6097.93	6165.43	8630.92	7734.3	7554.83	5597.52	9546.39	6240.63	6261.73	8003.42	7598.82	7364.59	7097.14	7727.69	4964.81	5527.74	7210.5	8963.76	6237.08	7850.24	6232.52	4866.94	8056.23	7795.23	4109.54	6460.86	8098.42
8401			Garcimangosone C;	-15.8761737794486;	MS1 mz matched	411.146	308.829	5372.54	4979.61	6029.39	5035.72	4668.4	5285.39	5499.87	6369.47	6038.77	4603.7	466.979	1098.58	613.266	718.787	1846.73	967.759	2014.22	3232.11	1895.28	2851.97	3204.6	1890.48	8928.34	8727.52	5955.71	3014.84	3408.43	6025.16	9084.94	3838.15	8130.06	6107.32	6848.54	7159.78	23583.6	10647.9	8823.7	6346.94	9678.43	9773.91	16948.7	11531.2
8406			Deoxypyridinoline;GF 109203X	2.95733241852256;17.2694673013626	MS1 mz matched	411.197	242.753	2023.91	2989.76	2516.08	1984.1	3035.43	3473.31	2356.77	3082.69	1883.56	2042.72	930.703	2620.95	498.665	2582.88	1171.3	2593.95	5952.01	9051.26	2971.36	3758.69	6621.24	4023.17	2146.09	5952.11	4181.31	5406.68	7522.6	7585.57	2055.67	559.941	2637.08	3364.31	12097.4	4567.92	5560.54	4315.21	4499.49	1932.35	4595.61	4348.84	3211.27	1784.33
8427			Cinosulfuron	-3.63108	MS1 mz matched	412.095	26.982	3335.68	4295.97	3968.45	3328.68	3755.52	4200.21	3792.53	4136.58	4740.06	5122.88	5274.24	4266.67	2663.57	2291.11	4478.76	6329	4984	5180.16	5544.96	3942.16	5242.24	3142.55	3952.5	3574.4	2749.44	4413.7	2377.22	4447.17	1783.39	5627.59	3201.42	2370.52	3677.36	4158.09	4625.61	5260.95	3569.5	4516.11	5994.37	4602.15	2478.08	8013.23
8445			[2-(3,4-dihydroxyphenyl)-5,7-dihydroxy-6-methoxy-4-oxo-3,4-dihydro-2H-1-benzopyran-3-yl]oxidanesulfonic acid;[2-hydroxy-5-(3,5,7-trihydroxy-6-methoxy-4-oxo-3,4-dihydro-2H-1-benzopyran-2-yl)phenyl]oxidanesulfonic acid;[2-methoxy-4-(3,5,6,7-tetrahydroxy-4-oxo-3,4-dihydro-2H-1-benzopyran-2-yl)phenyl]oxidanesulfonic acid;[3,5-dihydroxy-2-({7-oxo-7H-furo[3,2-g]chromen-9-yl}oxy)oxan-4-yl]oxidanesulfoni…	-18.8524536805285;-18.8524536805285;-18.8524536805285;-18.8524536805285;-18.8524536805285;-18.8524536805285;-18.8524536805285;-18.8524536805285;	MS1 mz matched	413.018	246.278	1657.26	2660.88	2250.05	2312.75	2664.16	2274.52	2216.66	2463.13	2401.6	2749.71	366.859	339.033	564.591	322.69	351.337	376.455	455.697	616.012	347.716	516.423	333.885	289.452	426.72	258.394	440.085	552.304	367.344	1017.9	291.198	325.957	598.98	1665.53	2453.9	3074.66	1067.88	1346.42	3713.81	792.571	1264	834.112	340.842	615.856
8457			1-(2H-1,3-Benzodioxol-5-yl)-2-[2,6-dimethoxy-4-(prop-2-en-1-yl)phenoxy]propyl acetate;5-hydroxy-2-(3-hydroxy-4,5-dimethoxyphenyl)-7-methoxy-6-(3-methylbut-2-en-1-yl)-3,4-dihydro-2H-1-benzopyran-4-one;5-hydroxy-2-(4-hydroxy-3,5-dimethoxyphenyl)-7-methoxy-6-(3-methylbut-2-en-1-yl)-3,4-dihydro-2H-1-benzopyran-4-one;Garcinone C;Heteroflavanone C;Neoisostegane	5.18340567333859;5.18340567333859;5.18340567333859;5.18340567333859;5.18340567333859;5.07040743631095	MS1 mz matched	413.161	288.053	2197.57	2998.81	2062.36	2159.54	2054.43	2015.11	4312	3387.9	3358.39	2549.15	129.858	350.377	149.89	303.443	54.6578	488.514	595.23	1287.12	1722.86	835.886	2187.07	1361.02	6196.25	4443.6	2800.31	2521.13	3242.63	3326.23	3677.65	2224.15	4453.43	3760.24	2826.61	2378.89	6118.54	6083.89	3755.33	3376.01	5025.91	6834.43	14703.8	5270.58
8487			Ethidium bromide	4.83357	MS1 mz matched	414.06	306.668	2566.63	2814.09	3656.82	3517.69	3139.32	4077.15	4050.88	3822.58	3772.73	2992.03	5034.36	8047.96	6856.55	5823.09	4584.17	4761.05	9420.84	15371.1	8750.11	14142.2	9863.86	11621.4	3675.55	5059.55	4107.83	9795.11	7757.21	6479	3511.57	1957.42	1774.71	2488.51	2725.18	2095.68	1496.15	2333.13	1599.95	1324.38	1696.57	975.822	664.02	1374.16
8508					Unmapped	414.871	574.501	15410.2	17004.2	14159.4	17999.8	20909.4	19780.1	19470	23468.1	19161.4	18142.8	20568.6	18953.9	21559.2	13280.7	23358	21589.1	19872	24010.3	17953.7	20007.3	18748.8	14935.2	22879.1	22210.7	20239.4	17369.6	19784.3	21412.6	17438.2	21383.8	22194.3	17488.8	20746.4	23347.9	20179.1	20593.2	18179	18681.7	25076.1	17559.8	21099.2	22081.4
8513			({5-hydroxy-8-methyl-2-oxo-4-phenyl-2H,8H-pyrano[2,3-f]chromen-8-yl}methoxy)sulfonic acid;(3-{5-hydroxy-8,8-dimethyl-2-oxo-2H,8H-pyrano[2,3-f]chromen-4-yl}phenyl)oxidanesulfonic acid;(4-{5-hydroxy-8,8-dimethyl-2-oxo-2H,8H-pyrano[2,3-f]chromen-4-yl}phenyl)oxidanesulfonic acid;Flubenzimine	0.965493663612705;0.965493663612705;0.965493663612705;9.59084539709632	MS1 mz matched	415.057	410.73	3695.48	3698.9	3711.82	4827.75	3614.94	3791.11	4473.91	3046.61	3847.28	4597.09	3305.6	2830.23	2259.68	3399.91	3900.31	3358.76	4961.14	6169.85	4935.55	4941.6	6211.73	4894.83	3861.43	5095.75	5085.35	5514.21	5509.31	5486.63	4029.27	2239.08	2436.93	4111.31	3287.31	4012.41	2428.24	4995.55	4576.73	2463.12	3473.59	3785.34	1942.26	1307.04
8521			(Z)-4',6-Dihydroxyaurone 6-glucoside;3-(4-hydroxyphenyl)-7-{[3,4,5-trihydroxy-6-(hydroxymethyl)oxan-2-yl]oxy}-4H-chromen-4-one;3,4,5-trihydroxy-6-[4-hydroxy-3-(3-phenylprop-2-enoyl)phenoxy]oxane-2-carboxylic acid;3,4,5-trihydroxy-6-{2-hydroxy-4-[(2E)-3-phenylprop-2-enoyl]phenoxy}oxane-2-carboxylic acid;3,4,5-trihydroxy-6-{2-hydroxy-5-[(2E)-3-phenylprop-2-enoyl]phenoxy}oxane-2-carboxylic acid;3,4,…	3.0467851510285;3.0467851510285;3.0467851510285;3.0467851510285;3.0467851510285;3.0467851510285;3.0467851510285;3.0467851510285;3.0467851510285;3.0467851510285;3.0467851510285;3.0467851510285;3.0467851510285;3.0467851510285;3.0467851510285;3.0467851510285;3.0467851510285;3.12416864073607;3.12416864073607;3.12416864073607;3.12416864073607;3.12416864073607	MS1 mz matched	415.104	342.373	56444.5	69170.7	71702.9	75207.2	64875.9	68740	68160.2	61607.2	71047.6	69506.4	48474.2	65193.8	53653.4	60329.3	54190.1	45505.2	57396.5	59033.4	60670.4	71638.5	61968.2	70102.8	68480.2	66613.3	82514.8	72525.6	63982.7	75703.6	87792.5	68424.9	63077.2	68106.1	75593.3	59381.4	73299.3	56618.7	70342.1	81937.2	64964	66448.7	51580.4	60639.8
8525			Miconazole;	13.630628963542;	MS1 mz matched	415.135	39.046	18079.2	21410.7	17226.1	21597.9	20756.4	20505.4	22580.8	17598.6	22201.4	21162.1	8575.36	10642.6	10747.7	4784.96	4958.08	10192.5	30359.8	29395.8	25731.3	21686.4	42155.5	31811.9	4163.67	32311.9	35017.8	32013.7	35760.4	39150	20061.7	3172.27	30722.1	21830.3	20945.9	27423.2	33899	23338.5	17655.9	6505.05	61631.2	9886.46	22231.2	6395.12
8526			3,4,5-trihydroxy-6-[3-methoxy-4-(3-phenylprop-2-en-1-yl)phenoxy]oxane-2-carboxylic acid;4'-Methylliquiritigenin 7-rhamnoside;8-Acetoxypinoresinol;1-Acetoxypinoresinol;Lophotoxin	2.12016366922603;2.12016366922603;2.12016366922603;2.16269679640073;2.16269679640073	MS1 mz matched	415.141	405.541	44542.2	46219.4	40817.9	42740.9	53070.8	47005.1	48981.5	42447.8	53161	48379.5	28891	22246	27897.7	16835.2	21399.4	19400.3	23436	17144.1	33024.6	35486.6	26631.3	30510.6	47135	44204.4	43866.9	44936.9	43136.6	63276.4	51932.4	74136.1	37649.9	38115.2	37210.9	36659.5	45464.6	57239.3	55502.2	78250.5	45141.7	82524.5	37137.7	30043.4
8527			3b,8b-Dihydroxy-6b-(3-chloro-2-hydroxy-2-methylbutanoyloxy)-7(11)-eremophilen-12,8-olide;Calophyllolide	-10.7148646208888;-16.0468605524858	MS1 mz matched	415.156	178.74	74924.1	80622.3	76755.5	82779.9	76937.9	87871	81913.6	85080.8	79031	84070.3	30602.8	39207.4	40142.5	46783	32625.1	29210.4	150384	141645	129495	139636	184252	100235	71838.6	264650	111139	165647	127827	157397	99642.3	77278.5	94971.3	76458.9	115603	122382	96736.5	119591	146382	59635.3	99778.2	150981	59081.8	68712.6
8532			7-[(1,2,6-trihydroxy-2,5,5,8a-tetramethyl-decahydronaphthalen-1-yl)methoxy]-2H-chromen-2-one;7-[(2,3,6-trihydroxy-2,5,5,8a-tetramethyl-decahydronaphthalen-1-yl)methoxy]-2H-chromen-2-one;7-[(2,4,6-trihydroxy-2,5,5,8a-tetramethyl-decahydronaphthalen-1-yl)methoxy]-2H-chromen-2-one;7-[(2,4a,6-trihydroxy-2,5,5,8a-tetramethyl-decahydronaphthalen-1-yl)methoxy]-2H-chromen-2-one;7-[(2,6,7-trihydroxy-2,5,5…	1.32405974540154;1.32405974540154;1.32405974540154;1.32405974540154;1.32405974540154;1.32405974540154;1.32405974540154;1.32405974540154;1.32405974540154;1.32405974540154;1.32405974540154;1.32405974540154;1.32405974540154;1.32405974540154;1.32405974540154;1.32405974540154;1.32405974540154;1.29715085698302;1.29715085698302;1.29715085698302;1.29715085698302;1.29715085698302	MS1 mz matched	415.22	43.592	85953.8	115148	87502.7	88578.2	95607.2	95185.8	103239	109455	92038.1	111794	41437	36999.3	29134	31912.2	25648.6	36997.8	41609.9	61698.6	43126.5	36840	49478.5	33577.2	82077.5	53986.8	33256.7	74203.9	62091.3	99313.2	39498.1	104712	204765	98940.6	147145	99185.1	185866	179020	195149	102289	83144.1	185068	127016	178199
8555			3'-Amino-3'-deoxythimidine glucuronide;	-6.36479488925691;	MS1 mz matched	416.136	371.029	9668.1	7358.09	7139.62	7533.4	7912	7218.28	9781.08	7119.14	7877.18	7486.7	3416.1	3361.36	3566.79	4191.25	4509.8	3043.83	9572.11	5189.83	7236.95	10272	10250.9	11894.9	9773.74	10940	11307.3	12793.5	10808.6	15730.4	13606.1	6775.29	7067.97	11338.2	11705.3	10885.2	8956.3	10354.3	11305.7	10826.1	10191	6948.34	12223.2	5588.49
8587			Benazeprilat;Gartanin	-3.84154700807941;24.4852234199711	MS1 mz matched	417.15	39.703	41979.7	43317.4	43514.2	43272.2	53146.7	47222.9	47914.5	49729.1	44496.7	46976.6	14045.6	28063.7	13338.7	18241.3	26422	15769.5	92685.5	105693	69884.9	70231.8	98464.8	144884	15077.6	74591.3	89227.6	104859	88824	87317.6	41708.3	21426.1	28402.7	22000.7	32547	28335.6	20743.7	23970.6	28458.2	6017.81	51343	56983.8	21406.1	73393.4
8588	Matairesinol	0.3804			MS2 reverse	417.15	124.145	13072.9	14834.2	14116.2	13670	15137.5	17155.1	16011.8	12383.5	10060.6	13855.7	6070.39	6511.18	8055.6	5184.05	8522.8	7898.38	38681.9	31228.7	50334.8	45649.9	59056.3	45183	16487.9	32854.1	26038.8	39590.1	35746.9	32179.8	17801	6658.75	8340.73	12465.5	9405.5	12899.2	7242.26	8435.18	11783.2	7336.15	37542.3	10620.8	21573.6	23173.7
8591			2-[4-(3-Hydroxypropyl)-2-methoxyphenoxy]-1,3-propanediol 1-glucoside;	4.20317475577979;	MS1 mz matched	417.186	27.034	4828.11	6102.99	4734.41	3680.72	6178.38	4675.4	5081.9	5221.34	6802.72	5182.08	21984.7	3779.7	4133.4	4273.31	4352.92	4947.2	5802.8	5564.19	4332.16	3221.04	5755.52	5252.41	5519.83	4437.56	4364.56	6166.88	4178.18	4810.68	5650.41	5294.39	4706.57	3988.5	6516.19	7278.72	6362.92	6088.95	5711.64	5440.13	5576.32	6039.64	6470.52	5578.03
8595			Metosulam;4,4'-(Diphenylethenylidene)bis[N,N-dimethylbenzemine]	-11.9544297139196;21.757795567075	MS1 mz matched	417.244	124.761	13030	13441	14817.6	14778.2	13403.6	14402.1	14379.8	12943.4	12987	11572.4	4819.96	6335.59	5328.92	6313.47	2411.49	5342.29	8162.77	16964.5	11806	19000.9	27591.9	14122.3	8827.99	30724	41689.5	26796.1	44322.5	50372.1	5207.49	3710.18	10447.5	14616.8	14468.3	15718.4	13336.7	27009.5	26975.2	5104.38	26327.8	4105.54	13116.5	3063.74
8631					Unmapped	418.934	405.4	3251.73	4016.07	3566.76	2722.71	2269.07	3716.21	3191.02	1567.06	2222.49	4332.33	2788.85	4142.04	2893.14	3877.65	2500.5	3362.49	2799.05	4286.51	6077.54	3795.09	3259.84	5065.07	1937.19	1651.55	2314.03	3450.55	3467.55	2337.58	3697.17	1737.01	1415.39	3326.66	1476.27	1844.74	1628.81	1360.39	1975.68	2242.72	1590.46	3340.59	1354.82	1440.24
8640			Inositol 1,3,4-trisphosphate;Inositol 1,4,5-trisphosphate;Methicillin sodium	-14.8547140221592;-14.8547140221592;-17.4731198792456	MS1 mz matched	419.089	153.782	24660.4	36000.8	27886.6	28445.1	30847.3	26569.3	27367.6	27946.3	25160.1	28667.1	16634.8	19900.1	23914.2	30552.4	28857	24633.8	27638.9	19388.4	18705.1	51041.3	34912.4	39130.4	55315.5	59264.5	64304.6	20122.9	17329	31451	64050.8	71554.7	58648.6	42639.9	48189.4	43564.8	54567	47777.3	28366.6	53928.8	61009.9	48585.5	43910.3	56689.4
8663					Unmapped	420.085	230.123	5153.75	5723.46	7871.45	7206.26	10208.6	9021.61	7539.4	6730.13	5441.61	5694.38	6368.39	12938.3	6157.79	7605.63	6067.96	4613.74	12793.5	15428.1	11017.2	13138.7	11587.6	10300.8	6139.19	10632.3	7390.91	9785.4	11636.3	9697.13	7397.49	6470.92	9226.88	7298.91	14087.3	9064.62	12955.1	8302.46	5326.55	6080.16	8198.8	6322.76	10492.9	9504.57
8700			3-(1,1-Dimethylallyl)scopoletin 7-glucoside;Losartan	1.82964809647785;-8.87147167597885	MS1 mz matched	421.158	154.559	21207.8	9986.68	18169.1	21193.5	21842	16331.5	19766.4	15644.8	13126.8	12680.1	1039.25	3529.1	1865.86	3677.15	2312.13	873.816	13773	18898.8	14326.4	19930.3	27429.8	24809.2	7003.23	27183	30490.4	28420.1	30400.3	32173.4	29143.5	7097.04	10199.5	31704.6	32970.8	17821.2	28777.6	27981	17539.6	11393.6	47599.9	8994.73	12286.7	16981.1
8704			Cincassiol B;Cinncassiol B	18.1954602111265;18.2404374506329	MS1 mz matched	421.185	46.125	7095.61	10652.1	7209.63	7313.92	11008.6	9169.31	14542.6	8710.32	12690.6	10818.7	5518.72	21066.6	1121.44	25680.2	29626	54107.6	5873.05	5204.78	11836.8	35333.8	38048.8	2649.76	27711.4	2856.12	16507.1	6796.17	9863.31	5728.82	17240.2	15554.6	1752.44	31031.8	21580.2	11088.1	39954.6	30470.5	36351.2	14038.5	19443.3	32798.5	42190.1	15469.2
8709			Cryptomeridiol 11-rhamnoside;Glycerol trihexanoate;Mangalkanyl glucoside;6-Deoxyerythronolide B	-2.17181470289152;-2.17181470289152;-2.17181470289152;-2.07110732780998	MS1 mz matched	421.231	43.122	28117	38780.4	28682.2	20799.8	30656.8	29461.5	31509.5	16328.9	33490.4	32894.3	7926.15	24495.9	9247.57	24466.9	28528.6	53415.5	23579.7	31436.4	33934.3	36733.4	31525.1	28688	27115.5	14562.9	14720.4	30410.2	29457	30430.5	16442.2	14356	17061.3	14483.6	21101	24818.9	40456.1	36156.9	68851.4	17627.5	17367.2	31926.7	37311.1	18340.9
8712			(-)-1-Cyclohexyl-4-tricosanol;10-Nonacosanone;15-Nonacosanone;Nocosan-10-one	11.0362556301223;11.0362556301223;11.0362556301223;11.0362556301223	MS1 mz matched	421.775	155.744	1277.34	1955.4	1455.55	1857.49	2174.97	1138.73	2017.6	1655.67	1559.86	1530.14	2803.68	2542.16	2845.51	3788.72	3649.66	3852.36	1441.05	1575.15	1861.67	5108.7	2233.65	3096.73	7802.56	3132.48	5168.8	1525.14	1467.35	2339.24	7667.48	4748.87	3609.16	3009.52	2932.72	4355.03	2255.3	2385.83	1412.82	2717.67	723.325	2101.39	1625.19	1382.98
8721			(R)-2-Hydroxy-7,8-dimethoxy-2H-1,4-benzoxazin-3(4H)-one 2-glucoside;HDMBOA-Glc;Lomefloxacin hydrochloride	-6.57657242242312;-6.57657242242312;-5.42472917050283	MS1 mz matched	422.081	106.17	128138	108055	116258	109408	117606	114166	115687	111260	112814	121428	29249.1	65382.8	93374.3	141935	157832	173172	82556.7	43613.2	17288.1	286734	278622	165034	120601	475459	277344	33425	63592.1	110110	134504	117727	218743	179912	224931	200509	213470	171592	81476.7	111363	390823	207464	249819	157952
8742					Unmapped	422.974	73.978	13031.4	14074.7	17776.4	16662.2	14326.2	15952.1	14914.8	14979.6	14294.1	12872.9	2795.89	4299.41	2661.64	2181.1	3073.37	2477.38	15692.8	12414.8	6823.24	14822.2	15947.1	11027	16642.9	25893.5	15917.4	18378.8	14302.1	18795.9	23585.2	26256.3	23787.2	16395.5	20355.3	18088.9	10832	19826.4	16724.4	11348.3	25220.4	9905.11	1653.6	11111.7
8747			Salicyluric beta-D-glucuronide;	-19.5259716790957;	MS1 mz matched	423.07	39.878	8435.97	4234.88	4709.13	7008.42	4824.81	7596.23	5352.65	5199.08	6331.61	4140.3	2084.26	2957.44	2961.63	2465.04	1587.36	1438.59	5019.06	4877.68	5120.06	5225.13	6779.96	4104.51	1436.94	2857.99	4033.7	5906.04	4269.69	4024.7	1547.48	3082.81	902.862	2275.46	1233.16	1384.14	2500.06	1719.86	1030.25	1853.15	2747.58	2825.78	2921.95	2003.36
8748					Unmapped	423.076	155.752	596774	650708	595170	661596	749296	604847	685022	628483	548027	632626	787921	857933	1.01573e+06	1.34935e+06	1.72089e+06	1.1923e+06	626458	547781	528351	1.76199e+06	811449	1.33995e+06	3.1334e+06	1.19454e+06	1.98445e+06	507054	542677	896467	2.39659e+06	3.4455e+06	1.16051e+06	1.09235e+06	1.03718e+06	1.43735e+06	694919	592531	363304	1.19055e+06	362033	705622	355172	538122
8752			Azimsulfuron;Azimsulfuron	10.9890865357338;10.9523025796508	MS1 mz matched	423.107	342.292	152488	159956	157535	171757	160175	137670	155025	135209	166238	154034	127008	126116	129245	131707	129099	114592	148612	159080	138566	161408	168254	163579	198239	194319	190617	180394	185962	181247	190245	158476	144928	152711	127574	136952	168736	168573	160794	176198	141925	174599	129466	160229
8754			Methacycline;5a,11a-Dehydrotetracycline;Methacycline	-19.4864668692949;-19.450958253723;-19.450958253723	MS1 mz matched	423.106	367.795	21789.8	20754.8	20665.1	21694.9	22131.1	23508.2	24458.9	27200.4	23630.7	20854.2	8620.55	8104.69	12697.1	8879.9	40299.1	9423.77	9754.97	11821.6	8250.73	13809.9	10990.7	9584.68	12769.8	7336.29	8752.29	27601.1	19217.4	23429.9	15093	11778.6	13593.3	13749.7	10797.9	15334.1	15092.3	13989	17444.3	14387.6	13127.9	9941.51	49805.2	7940.48
8759			Eprosartan;Eprosartan	0.795717173382457;0.743848163494872	MS1 mz matched	423.146	298.986	5290.72	5774.85	6807.96	6371.79	6090.46	7881.43	6599.11	5274.12	6880.15	5141.02	1050.56	1990.47	2339.57	1968.94	2862.38	1041.06	3448.96	3552.22	3379.6	4629.2	4380.6	3614.31	4288.52	5598.76	5140.14	5102.89	4683.76	4939.8	5117.18	5307.7	5671.58	7475.65	6691.05	6015.53	9152.9	7491.91	5099.3	5605.21	9399.07	4397.42	8109.26	8835.28
8793			S-Adenosylhomocysteine;Acetyl-maltose	21.8980142013613;8.33058250554906	MS1 mz matched	424.152	26.461	12048.3	20582.2	16207.7	14618	14043.4	20848	17395.2	17874.4	24157.8	23302.8	33819.4	17127.4	19438.6	10948.5	17150.8	19766.4	26326.4	34044.6	23775.2	14301.8	25789.4	12370.7	22956.6	21835.1	14369.4	24696.9	12411.6	12572.2	11590.9	13459.6	16813.1	16555.5	19253.7	25931.8	15544.3	13773.2	18824.9	19560.5	21159.3	31516.4	12745.6	29510.1
8799			LysoPE(0:0/14:0);LysoPE(14:0/0:0);Diprenorphine	-9.32289354109438;-9.32289354109438;-14.8743135320655	MS1 mz matched	424.25	46.1655	191355	174119	197529	187535	203257	194502	192701	173079	185801	173002	47282.9	153010	53244.2	186922	229347	490802	173878	244198	103816	204336	259671	270880	687735	347656	264451	295291	260869	351047	439880	498130	700675	290864	405119	521277	316618	372882	515793	447504	242694	471386	70938.7	141684
8806					Unmapped	425.008	150.882	7866.56	4627.06	7721.07	8360.24	7984.53	8604.34	7778.36	6524.18	7249.24	4789.86	1162.1	1621.91	1998.96	874.76	1664.32	790.364	2126.2	3082.97	2350.75	2854	2178.61	2273.96	4875.66	3112.34	4271.05	5345.09	5876.84	6555.24	3960.43	4672.1	3885.99	5073.82	7191.56	6652.52	6423.38	5243.08	6401.52	5345.91	4153.29	3759	2237.21	4527.23
8820			Archangelicin;Atrovirisidone;Edulisin II;Mangostanol;Mangostenol;Archangelicin;Disenecionyl cis-khellactone	-15.3925265615218;-15.3925265615218;-15.3925265615218;-15.3925265615218;-15.3925265615218;-15.5023407441006;-15.5023407441006	MS1 mz matched	425.161	288.973	7002.9	7639.22	7435.53	7912.17	7413.01	7600.73	8709.28	11149.1	7850.99	7847.67	586.488	1939.69	1304.31	1079.08	2516.13	1692.54	5194.34	4637.45	3934.37	5000.92	6198.57	4760.79	9421.49	10065.6	7710.11	7996.75	6987.03	8231.17	8604.4	5135.13	10832.9	9428.85	9888.84	9953.61	23455.3	15682.7	13958.8	9756.04	14762.3	16757.3	18323.9	14101.3
8821			(Z)-Narceine imide;Archangelicin;Disenecionyl cis-khellactone	-5.93177863360665;20.317344408264;20.317344408264	MS1 mz matched	425.177	237.733	1387.88	1649.32	2155.05	1495.69	1034.08	1333.8	1831.82	1941.37	2544.01	1184.39	370.272	509.6	146.429	475.387	326.493	1165.76	2650.22	4338.85	1337.66	1256.2	7492.86	1725.23	3185.02	2835.37	5010.47	3238.19	3417.07	3763.13	1052.96	899.601	1238.01	1053.36	2110.76	1225.39	2603.58	2029.7	3266.24	1346.87	995.626	2795.22	1436.03	964.953
8822	Linustatin	0.41805			MS2 reverse	425.176	116.579	26171.9	22168.1	21598.5	21273.3	22169.7	20957.1	23384.6	23232.1	40377.3	21921.6	2519.54	10158.5	10403.6	12263.9	15807.7	8516.42	6436.18	8525.32	7491.47	15295.8	8600.35	10211	40839.8	40538.3	28708.6	19309.2	26544.8	26364.4	26385.5	51633.6	26132.8	49785.6	53725.1	42899.5	29811.7	25621.2	31135.5	47798.6	15402	37273.4	13783.2	16195.1
8826			Phosphoribosyl formamidocarboxamide;Fortimicin KK1	-3.5497662204735;23.4837036749846	MS1 mz matched	425.233	25.731	4350.72	10746.4	7929.84	6559.92	8565.04	6627.79	8237.13	8791.65	8866.58	9210.88	13335.2	13272.9	8591.04	5495.25	6602.22	12485.5	20554.3	13464.6	8020.25	13598.9	8401.28	6910.75	9410.18	9521.34	17329.9	10141.9	9037.23	10509.2	4129.73	9671.01	10686.2	3085.31	10951.4	11133	13064.9	7280.2	9704.32	5112.14	10199.9	11343.8	5864.37	17596.7
8862			Leptophos	-17.3625	MS1 mz matched	427.058	306.445	519.63	997.767	882.847	782.46	491.554	395.519	735.212	671.494	869.743	756.726	1173.34	1242.32	949.557	978.613	754.351	953.098	2596.86	1948.23	2461.46	2784.29	2260.56	1983.2	747.378	748.036	1465.42	2332.89	1448.38	1618.08	966.469	437.361	675.398	424.417	465.524	510.817	319.283	517.42	518.845	499.909	556.223	312.818	300.51	249.207
8877			Cyphenothrin	12.2607	MS1 mz matched	427.192	105.259	44744.5	38546.1	45889.7	45361.4	56295.1	43624.5	48423.8	53962.6	45107	48924.7	2528.15	4136.58	3174.23	4085.64	3720.79	3233.82	12595	25075.9	10729.1	12782.4	20160.5	13767.9	18096.9	65844.7	33592.3	22251	58916	48256	32624.2	18939.3	85378.7	46772.8	74878.6	39854.3	355402	114764	222320	49473.8	144414	46698.3	290702	43945.2
8878			IDP;Carapaubine	15.6345643328762;-4.91715567714268	MS1 mz matched	427.193	246.029	2234.58	1881.61	2890.43	2166.54	2582.71	2847.15	3018.75	2811.63	2412.28	2636.38	680.232	1738.74	561.206	868.689	1004.04	1540.96	3505.29	3926.99	1275.53	1972.5	6730.23	2837.82	2308	4317.35	5918.63	5274.36	5570.37	4590.81	1087.26	943.379	2142.22	3618.82	3495.32	3039.85	3585.32	3227.53	4361.33	1607.39	3148.11	2837.68	4624.47	1314.95
[truncated: 875 more rows]
[truncated: 40 more columns]

## Sheet: Supplementary Table 2
Supplementary Table S2. Untargeted LC-QTOF-MS based identified metabolite profiling of DHS and XBK.
[truncated: 316 more rows]

[truncated: 7 more sheets: Supplementary Table 3, Supplementary Table 4, Supplementary Table 5, Supplementary Table 6, Supplementary Table 7, Supplementary Table 8, Supplementary Table 9]
